# Supplementary material for: Accelerating SCF Orbital Optimization with S‑GEK/RVO: Efficient Subspace Compression and Robust Convergence
Source: J Chem Theory Comput. 2025 Dec 8;21(24):12674–85. doi: 10.1021/acs.jctc.5c01714 (PMC12746458; doi:10.1021/acs.jctc.5c01714)
Supplement: Supplementary file 2 [file ct5c01714_si_002.zip]

Archive with 2,709 entries (2,698 files):
- Coords/
- Coords/MTM/
- Coords/MTM/4312117.xyz
- Coords/MTM/7213155.xyz
- Coords/MTM/2105901.xyz
- Coords/MTM/2202700.xyz
- Coords/MTM/2009302.xyz
- Coords/MTM/2007942.xyz
- Coords/MTM/2011652.xyz
- Coords/MTM/1100299.xyz
- Coords/MTM/4086541.xyz
- Coords/MTM/2007533.xyz
- Coords/MTM/2227725.xyz
- Coords/MTM/2238278.xyz
- Coords/MTM/7020012.xyz
- Coords/MTM/7703545.xyz
- Coords/MTM/4068332.xyz
- Coords/MTM/2105921.xyz
- Coords/MTM/7001363.xyz
- Coords/MTM/7048476.xyz
- Coords/MTM/1559027.xyz
- Coords/MTM/1504361.xyz
- Coords/MTM/4312830.xyz
- Coords/MTM/7004735.xyz
- Coords/MTM/2107569.xyz
- Coords/MTM/2100011.xyz
- Coords/MTM/2217563.xyz
- Coords/MTM/2006399.xyz
- Coords/MTM/2223405.xyz
- Coords/MTM/7033936.xyz
- Coords/MTM/2107597.xyz
- Coords/MTM/2207043.xyz
- Coords/MTM/4088623.xyz
- Coords/MTM/4301583.xyz
- Coords/MTM/2219613.xyz
- Coords/MTM/2005086.xyz
- Coords/MTM/2203506.xyz
- Coords/MTM/7702799.xyz
- Coords/MTM/2219775.xyz
- Coords/MTM/2241741.xyz
- Coords/MTM/4512495.xyz
- Coords/MTM/2107603.xyz
- Coords/MTM/7002103.xyz
- Coords/MTM/2214052.xyz
- Coords/MTM/2017973.xyz
- Coords/MTM/7022306.xyz
- Coords/MTM/7028276.xyz
- Coords/MTM/4076913.xyz
- Coords/MTM/2004035.xyz
- Coords/MTM/2217295.xyz
- Coords/MTM/7227113.xyz
- Coords/MTM/7025913.xyz
- Coords/MTM/4021633.xyz
- Coords/MTM/4104513.xyz
- Coords/MTM/2009836.xyz
- Coords/MTM/1513182.xyz
- Coords/MTM/2210474.xyz
- Coords/MTM/2009581.xyz
- Coords/MTM/7055837.xyz
- Coords/MTM/4509249.xyz
- Coords/MTM/2105885.xyz
- Coords/MTM/7204268.xyz
- Coords/MTM/2311971.xyz
- Coords/MTM/2204693.xyz
- Coords/MTM/2107618.xyz
- Coords/MTM/2107571.xyz
- Coords/MTM/7043007.xyz
- Coords/MTM/2107590.xyz
- Coords/MTM/2215192.xyz
- Coords/MTM/4066326.xyz
- Coords/MTM/4113398.xyz
- Coords/MTM/2208470.xyz
- Coords/MTM/2107609.xyz
- Coords/MTM/7044239.xyz
- Coords/MTM/8103357.xyz
- Coords/MTM/7700299.xyz
- Coords/MTM/2203319.xyz
- Coords/MTM/1100828.xyz
- Coords/MTM/7051135.xyz
- Coords/MTM/2212563.xyz
- Coords/MTM/2009890.xyz
- Coords/MTM/2001882.xyz
- Coords/MTM/4082339.xyz
- Coords/MTM/2206318.xyz
- Coords/MTM/2214521.xyz
- Coords/MTM/4111058.xyz
- Coords/MTM/2200726.xyz
- Coords/MTM/2016972.xyz
- Coords/MTM/7059954.xyz
- Coords/MTM/4333145.xyz
- Coords/MTM/7228280.xyz
- Coords/MTM/4025247.xyz
- Coords/MTM/7227443.xyz
- Coords/MTM/4079237.xyz
- Coords/MTM/2224413.xyz
- Coords/MTM/4339705.xyz
- Coords/MTM/2235512.xyz
- Coords/MTM/2107576.xyz
- Coords/MTM/2207229.xyz
- Coords/MTM/4103847.xyz
- Coords/MTM/2227419.xyz
- Coords/MTM/7204897.xyz
- Coords/MTM/4082206.xyz
- Coords/MTM/2219497.xyz
- Coords/MTM/7101465.xyz
- Coords/MTM/4320121.xyz
- Coords/MTM/4089673.xyz
- Coords/MTM/4080085.xyz
- Coords/MTM/7005810.xyz
- Coords/MTM/2105892.xyz
- Coords/MTM/7036443.xyz
- Coords/MTM/7224191.xyz
- Coords/MTM/1517169.xyz
- Coords/MTM/4500232.xyz
- Coords/MTM/4514305.xyz
- Coords/MTM/4114804.xyz
- Coords/MTM/4517503.xyz
- Coords/MTM/4323294.xyz
- Coords/MTM/2020834.xyz
- Coords/MTM/4329604.xyz
- Coords/MTM/4121199.xyz
- Coords/MTM/7115759.xyz
- Coords/MTM/2203583.xyz
- Coords/MTM/7005136.xyz
- Coords/MTM/2105898.xyz
- Coords/MTM/2216445.xyz
- Coords/MTM/2105888.xyz
- Coords/MTM/4312419.xyz
- Coords/MTM/4514307.xyz
- Coords/MTM/7701085.xyz
- Coords/MTM/4072700.xyz
- Coords/MTM/7055839.xyz
- Coords/MTM/2224814.xyz
- Coords/MTM/7014754.xyz
- Coords/MTM/2209180.xyz
- Coords/MTM/7704657.xyz
- Coords/MTM/2105886.xyz
- Coords/MTM/4063506.xyz
- Coords/MTM/4329981.xyz
- Coords/MTM/2004697.xyz
- Coords/MTM/7004650.xyz
- Coords/MTM/7240000.xyz
- Coords/MTM/4337865.xyz
- Coords/MTM/7225153.xyz
- Coords/MTM/2213762.xyz
- Coords/MTM/7010353.xyz
- Coords/MTM/2212852.xyz
- Coords/MTM/2102880.xyz
- Coords/MTM/4350356.xyz
- Coords/MTM/2311061.xyz
- Coords/MTM/4312770.xyz
- Coords/MTM/4080011.xyz
- Coords/MTM/4512980.xyz
- Coords/MTM/4335189.xyz
- Coords/MTM/4320434.xyz
- Coords/MTM/2223371.xyz
- Coords/MTM/2228278.xyz
- Coords/MTM/1542491.xyz
- Coords/MTM/2017801.xyz
- Coords/MTM/4335192.xyz
- Coords/MTM/4100141.xyz
- Coords/MTM/7011433.xyz
- Coords/MTM/7057761.xyz
- Coords/MTM/2105900.xyz
- Coords/MTM/2105922.xyz
- Coords/MTM/7232986.xyz
- Coords/MTM/2105902.xyz
- Coords/MTM/2231292.xyz
- Coords/MTM/2221235.xyz
- Coords/MTM/2229557.xyz
- Coords/MTM/8100186.xyz
- Coords/MTM/7224183.xyz
- Coords/MTM/2221086.xyz
- Coords/MTM/4088941.xyz
- Coords/MTM/7238989.xyz
- Coords/MTM/4079348.xyz
- Coords/MTM/2102537.xyz
- Coords/MTM/7005462.xyz
- Coords/MTM/4309752.xyz
- Coords/MTM/4075737.xyz
- Coords/MTM/2105887.xyz
- Coords/MTM/8102691.xyz
- Coords/MTM/2011272.xyz
- Coords/MTM/4319149.xyz
- Coords/MTM/2017414.xyz
- Coords/MTM/4312507.xyz
- Coords/MTM/7009106.xyz
- Coords/MTM/7702967.xyz
- Coords/MTM/2008111.xyz
- Coords/MTM/2018902.xyz
- Coords/MTM/1516666.xyz
- Coords/MTM/7114270.xyz
- Coords/MTM/7022312.xyz
- Coords/MTM/7113689.xyz
- Coords/MTM/8102021.xyz
- Coords/MTM/7224046.xyz
- Coords/MTM/7027231.xyz
- Coords/MTM/2203995.xyz
- Coords/MTM/7026097.xyz
- Coords/MTM/7039283.xyz
- Coords/MTM/4500231.xyz
- Coords/MTM/7001455.xyz
- Coords/MTM/1513034.xyz
- Coords/MTM/2103391.xyz
- Coords/MTM/7059689.xyz
- Coords/MTM/2107612.xyz
- Coords/MTM/4343532.xyz
- Coords/MTM/4111075.xyz
- Coords/MTM/1550542.xyz
- Coords/MTM/7012985.xyz
- Coords/MTM/4512497.xyz
- Coords/MTM/7036553.xyz
- Coords/MTM/7060084.xyz
- Coords/MTM/8104124.xyz
- Coords/MTM/7241888.xyz
- Coords/MTM/4302086.xyz
- Coords/MTM/7112399.xyz
- Coords/MTM/4101699.xyz
- Coords/MTM/2215252.xyz
- Coords/MTM/4350351.xyz
- Coords/MTM/7017760.xyz
- Coords/MTM/7031201.xyz
- Coords/MTM/7704116.xyz
- Coords/MTM/4101685.xyz
- Coords/MTM/4103487.xyz
- Coords/MTM/2214485.xyz
- Coords/MTM/7015770.xyz
- Coords/MTM/4070759.xyz
- Coords/MTM/1515140.xyz
- Coords/MTM/2226940.xyz
- Coords/MTM/2105926.xyz
- Coords/MTM/4100148.xyz
- Coords/MTM/7209889.xyz
- Coords/MTM/4082974.xyz
- Coords/MTM/7041566.xyz
- Coords/MTM/7014625.xyz
- Coords/MTM/2208141.xyz
- Coords/MTM/7214123.xyz
- Coords/MTM/2240392.xyz
- Coords/MTM/2222450.xyz
- Coords/MTM/7058779.xyz
- Coords/MTM/2107604.xyz
- Coords/MTM/7001461.xyz
- Coords/MTM/4312320.xyz
- Coords/MTM/4516598.xyz
- Coords/MTM/7223838.xyz
- Coords/MTM/7224177.xyz
- Coords/MTM/2218978.xyz
- Coords/MTM/7047457.xyz
- Coords/MTM/7228768.xyz
- Coords/MTM/4303549.xyz
- Coords/MTM/7205559.xyz
- Coords/MTM/2310876.xyz
- Coords/MTM/7010088.xyz
- Coords/MTM/1520531.xyz
- Coords/MTM/4100555.xyz
- Coords/MTM/2105903.xyz
- Coords/MTM/4301582.xyz
- Coords/MTM/4337885.xyz
- Coords/MTM/4318479.xyz
- Coords/MTM/2010172.xyz
- Coords/MTM/2006420.xyz
- Coords/MTM/4317925.xyz
- Coords/MTM/4305556.xyz
- Coords/MTM/7016355.xyz
- Coords/MTM/2107546.xyz
- Coords/MTM/4066976.xyz
- Coords/MTM/7001390.xyz
- Coords/MTM/7004737.xyz
- Coords/MTM/4343523.xyz
- Coords/MTM/1539329.xyz
- Coords/MTM/2228393.xyz
- Coords/MTM/7228281.xyz
- Coords/MTM/2105905.xyz
- Coords/MTM/7027308.xyz
- Coords/MTM/4304403.xyz
- Coords/MTM/2203957.xyz
- Coords/MTM/2227821.xyz
- Coords/MTM/2231358.xyz
- Coords/MTM/4337839.xyz
- Coords/MTM/4060041.xyz
- Coords/MTM/4086777.xyz
- Coords/MTM/4104384.xyz
- Coords/MTM/7044240.xyz
- Coords/MTM/7106549.xyz
- Coords/MTM/2003289.xyz
- Coords/MTM/7700514.xyz
- Coords/MTM/4104383.xyz
- Coords/MTM/2217234.xyz
- Coords/MTM/7241889.xyz
- Coords/MTM/2107607.xyz
- Coords/MTM/7013021.xyz
- Coords/MTM/2007227.xyz
- Coords/MTM/4066895.xyz
- Coords/MTM/2105920.xyz
- Coords/MTM/7012215.xyz
- Coords/MTM/8102848.xyz
- Coords/MTM/7113073.xyz
- Coords/MTM/4084129.xyz
- Coords/MTM/7204686.xyz
[truncated: 2,409 more entries]
