# Supplementary material for: Accelerating SCF Orbital Optimization with S‑GEK/RVO: Efficient Subspace Compression and Robust Convergence
Source: J Chem Theory Comput. 2025 Dec 8;21(24):12674–85. doi: 10.1021/acs.jctc.5c01714 (PMC12746458; doi:10.1021/acs.jctc.5c01714)
Supplement: Supplementary file 2 [file ct5c01714_si_002.zip › Coords/MTM/4312117.xyz]

30
4312117
Re      6.318668    6.425733    2.745552
N       4.342310    6.972466    3.573944
H       3.678378    6.239485    3.603117
N       6.917237    7.851827    4.391939
H       7.510988    8.510541    3.985600
O       5.878807    8.294307    1.789371
O       4.408841    9.948949    1.579200
O       9.640222    7.228632    4.211199
O       9.398137    5.748463    5.870526
H      10.034856    5.248185    5.470151
O       6.899567    3.923438    4.403608
O       9.080563    6.101715    1.441765
O       5.330950    4.544265    0.541310
C       4.717492    8.801150    1.968165
C       3.687363    7.939010    2.657931
H       3.052150    8.481480    3.124689
H       3.227715    7.469730    2.009655
C       4.536893    7.552608    4.935972
H       3.709042    8.018658    5.199172
H       4.731442    6.813169    5.652965
C       5.684562    8.544984    4.894482
H       5.471084    9.342544    4.304551
H       5.782326    8.901249    5.847448
C       7.652517    7.274914    5.542758
H       7.128932    6.576376    5.977103
H       7.869087    7.975605    6.223447
C       9.008092    6.756123    5.123972
C       6.665128    4.865012    3.783337
C       8.060470    6.240561    1.960386
C       5.677484    5.270788    1.362676
