# Supplementary material for: Accelerating SCF Orbital Optimization with S‑GEK/RVO: Efficient Subspace Compression and Robust Convergence
Source: J Chem Theory Comput. 2025 Dec 8;21(24):12674–85. doi: 10.1021/acs.jctc.5c01714 (PMC12746458; doi:10.1021/acs.jctc.5c01714)
Supplement: Supplementary file 2 [file ct5c01714_si_002.zip › Coords/MTM/7213155.xyz]

27
7213155
Cr     -0.282121    6.308913    7.670338
C       1.336345    9.232684    7.145387
H       0.841476    9.318512    6.281466
S       0.389621   10.072839    8.467660
C       1.063123    7.552899    8.922713
C       0.761670    8.793908    9.709314
H       1.541105    9.057524   10.258801
H      -0.015158    8.649401   10.305193
C       1.064667    6.232193    9.443334
H       0.682054    6.054405   10.349523
C       1.380355    5.162841    8.602094
H       1.215633    4.227487    8.915497
C       1.688688    5.395804    7.228893
H       1.744711    4.622472    6.596932
C       1.354472    7.782359    7.567038
C       1.677120    6.688485    6.729922
H       1.723115    6.829488    5.741258
C       2.737131    9.785313    6.975283
H       3.194475    9.299244    6.257755
H       3.235204    9.677590    7.811369
H       2.686983   10.737308    6.744355
C      -1.085351    7.034426    6.192806
O      -1.602348    7.494221    5.267030
C      -1.654432    7.003773    8.674259
O      -2.481789    7.502979    9.316529
C      -1.245953    4.760849    7.338171
O      -1.866533    3.825494    7.105181
