# Supplementary material for: Accelerating SCF Orbital Optimization with S‑GEK/RVO: Efficient Subspace Compression and Robust Convergence
Source: J Chem Theory Comput. 2025 Dec 8;21(24):12674–85. doi: 10.1021/acs.jctc.5c01714 (PMC12746458; doi:10.1021/acs.jctc.5c01714)
Supplement: Supplementary file 2 [file ct5c01714_si_002.zip › Coords/MTM/2105901.xyz]

24
2105901
Pd      6.289714    1.389347    7.447740
Br      5.120082    2.781917    9.091212
Br      8.081535    0.754017    9.010008
S       4.794107   -1.095742    7.393200
C       3.716523   -0.514532    6.047880
H       4.153924   -0.666780    5.201904
H       2.890168   -1.021285    6.061212
C       3.405083    0.959052    6.205440
H       3.056962    1.106855    7.097472
H       2.702611    1.186868    5.576412
S       4.792723    2.094801    5.941224
C       5.398302    1.675840    4.278360
H       4.638387    1.535817    3.691752
H       5.906296    2.424857    3.930516
C       6.270335    0.434518    4.254120
H       6.819855    0.436741    3.456624
H       5.711127   -0.356727    4.235940
S       7.345151    0.377842    5.726700
C       7.384600   -1.350229    6.266040
H       7.898131   -1.861427    5.621256
H       7.862834   -1.393570    7.113228
C       6.041946   -2.011453    6.447840
H       6.180364   -2.868265    6.875676
H       5.675138   -2.188150    5.563080
