# Supplementary material for: Accelerating SCF Orbital Optimization with S‑GEK/RVO: Efficient Subspace Compression and Robust Convergence
Source: J Chem Theory Comput. 2025 Dec 8;21(24):12674–85. doi: 10.1021/acs.jctc.5c01714 (PMC12746458; doi:10.1021/acs.jctc.5c01714)
Supplement: Supplementary file 2 [file ct5c01714_si_002.zip › Coords/MTM/2202700.xyz]

12
2202700
Mn      4.413856    2.832925    2.705209
Br      2.923970    2.832925    0.678024
O       6.183444    2.832925    5.090161
O       2.599395    4.968950    3.836195
O       6.012553    5.045553    1.406786
C       5.489419    2.832925    4.175055
C       3.284119    4.159867    3.433307
C       5.434781    4.193862    1.879137
O       2.599395    0.696900    3.836195
O       6.012553    0.620297    1.406786
C       3.284119    1.505983    3.433307
C       5.434781    1.471988    1.879137
