# Supplementary material for: Accelerating SCF Orbital Optimization with S‑GEK/RVO: Efficient Subspace Compression and Robust Convergence
Source: J Chem Theory Comput. 2025 Dec 8;21(24):12674–85. doi: 10.1021/acs.jctc.5c01714 (PMC12746458; doi:10.1021/acs.jctc.5c01714)
Supplement: Supplementary file 2 [file ct5c01714_si_002.zip › Coords/MTM/2009302.xyz]

29
2009302
Fe      5.832497    1.568106   11.434203
O       8.773373    2.035506    9.203584
C       6.645009    0.361850   12.503778
C       5.045105    0.125623   10.115864
H       5.078325   -0.802896   10.373747
H       4.170994    0.521610    9.758247
O       3.182237    1.780573   12.641980
C       7.741170    2.644915    9.240058
O       7.938724   -0.981773   10.294245
O       7.200906    3.771428   12.797280
C       5.260221    2.814234    9.839459
H       4.440583    2.560256    9.540257
H       5.355609    3.796007    9.957714
C       6.680669    2.907086   12.265841
O       7.662918   -0.469858    8.162077
O       7.648271    3.956586    9.034321
O       7.140289   -0.368677   13.217587
C       8.886011    4.645329    8.746660
H       8.704817    5.577945    8.609882
H       9.292535    4.278018    7.957338
H       9.482506    4.540188    9.491815
C       6.409555    2.044109    9.520310
C       6.294620    0.632213    9.663642
C       8.685076   -1.432378    7.817711
H       8.818875   -1.450129    6.867389
H       8.401243   -2.298086    8.116912
H       9.508144   -1.198883    8.252265
C       7.413504   -0.335906    9.449072
C       4.229278    1.698645   12.207426
