# Supplementary material for: Accelerating SCF Orbital Optimization with S‑GEK/RVO: Efficient Subspace Compression and Robust Convergence
Source: J Chem Theory Comput. 2025 Dec 8;21(24):12674–85. doi: 10.1021/acs.jctc.5c01714 (PMC12746458; doi:10.1021/acs.jctc.5c01714)
Supplement: Supplementary file 2 [file ct5c01714_si_002.zip › Coords/MTM/2007942.xyz]

25
2007942
Pt      4.781982    1.940752    1.270473
I       3.680334    1.183043    3.484198
I       7.037366    2.459969    2.428398
N       5.417778    2.440513   -0.580408
N       5.097991    2.679083   -2.725396
N       3.129965    1.594325    0.159176
N       2.071853    1.469249   -1.752872
C       6.568221    2.961661   -1.125876
C       6.371009    3.111442   -2.451692
C       4.532346    2.282239   -1.582050
C       3.261066    1.789658   -1.156935
C       1.216831    1.119501   -0.778407
C       1.862202    1.176635    0.419292
C       4.513481    2.727723   -4.078389
C       1.714892    1.433734   -3.185452
H       7.238219    3.219532   -0.659996
H       6.932046    3.397108   -3.105865
H       0.402076    0.918763   -0.892936
H       1.486249    0.972808    1.319992
H       5.109300    3.119163   -4.619974
H       4.339974    1.868409   -4.425857
H       3.662924    3.219532   -4.134682
H       2.318308    0.849277   -3.727038
H       1.812056    2.347093   -3.765861
H       0.846723    1.281636   -3.261158
