# Supplementary material for: Accelerating SCF Orbital Optimization with S‑GEK/RVO: Efficient Subspace Compression and Robust Convergence
Source: J Chem Theory Comput. 2025 Dec 8;21(24):12674–85. doi: 10.1021/acs.jctc.5c01714 (PMC12746458; doi:10.1021/acs.jctc.5c01714)
Supplement: Supplementary file 2 [file ct5c01714_si_002.zip › Coords/MTM/2011652.xyz]

19
2011652
Ti      4.810754    2.635944    7.321222
Br      6.889644    1.709652    7.907329
Br      3.667660    3.148780    9.279127
Br      3.785349    0.490466    6.912004
Br      5.768670    4.820026    6.909579
N       3.789272    3.124925    5.500705
C       4.286471    2.838861    4.301811
C       5.624913    2.138054    4.230779
H       6.248807    2.560716    4.857946
H       5.981457    2.205364    3.321213
H       5.512821    1.193747    4.469864
C       3.592800    3.235787    3.154893
H       3.955108    3.048707    2.297302
C       2.402301    3.887102    3.258843
H       1.926228    4.142480    2.477483
C       1.890476    4.176135    4.514910
H       1.067560    4.641360    4.613662
C       2.601635    3.775250    5.599458
H       2.253938    3.957380    6.463978
