# Supplementary material for: Accelerating SCF Orbital Optimization with S‑GEK/RVO: Efficient Subspace Compression and Robust Convergence
Source: J Chem Theory Comput. 2025 Dec 8;21(24):12674–85. doi: 10.1021/acs.jctc.5c01714 (PMC12746458; doi:10.1021/acs.jctc.5c01714)
Supplement: Supplementary file 2 [file ct5c01714_si_002.zip › Coords/MTM/1100299.xyz]

30
1100299
Cr      3.694372    8.069030    2.404866
S       3.200169    5.736900    2.574335
O       6.458850    8.053437    3.760623
O       5.117601    7.852489   -0.268396
O       2.503959    8.824278    5.087176
O       0.990660    8.421306    1.099291
O       4.066090   11.031320    2.176986
C       4.824509    5.073648    2.771364
C       5.109071    3.717941    2.641794
C       6.395862    3.282708    2.835121
C       7.393434    4.166290    3.212520
C       7.105750    5.504872    3.370884
C       5.814759    5.987119    3.126140
C       5.436991    7.433684    3.188869
C       6.460793    9.492582    3.909732
C       2.712892    5.038300    0.982060
C       4.556028    7.901528    0.721892
C       2.948770    8.476645    4.095861
C       2.013995    8.292228    1.589807
C       3.972481    9.880813    2.273650
H       4.412622    3.095043    2.420702
H       6.606921    2.355593    2.706579
H       8.285604    3.845849    3.363686
H       7.794452    6.110867    3.651620
H       7.242927    9.710512    4.422871
H       5.675732    9.761048    4.393050
H       6.491636    9.954006    3.068553
H       1.852639    5.425691    0.803130
H       2.625026    4.084831    1.055072
H       3.314589    5.250229    0.265311
