# Supplementary material for: Accelerating SCF Orbital Optimization with S‑GEK/RVO: Efficient Subspace Compression and Robust Convergence
Source: J Chem Theory Comput. 2025 Dec 8;21(24):12674–85. doi: 10.1021/acs.jctc.5c01714 (PMC12746458; doi:10.1021/acs.jctc.5c01714)
Supplement: Supplementary file 2 [file ct5c01714_si_002.zip › Coords/MTM/4086541.xyz]

30
4086541
Co     -1.213215    0.113800    8.925211
C      -0.701437   -1.388390    7.655028
H      -0.581893   -2.301225    7.891832
C      -1.888880   -0.813122    7.254014
H      -2.718806   -1.267860    7.167121
C      -1.679849    0.543213    6.996366
H      -2.329061    1.173088    6.706603
C      -0.293637    0.797149    7.255347
H       0.155177    1.631038    7.173181
C       0.276532   -0.431827    7.656604
H       1.186820   -0.570638    7.889408
C      -2.131165   -0.637924   10.584289
H      -2.554550   -1.486164   10.645247
C      -2.736361    0.580684   10.167883
H      -3.646519    0.690749    9.918113
C      -1.751860    1.608180   10.188364
H      -1.889333    2.518052    9.953258
C      -0.525264    1.033384   10.621494
H       0.304641    1.485916   10.713113
C      -0.767674   -0.344975   10.892594
N       0.244741   -1.186688   11.378683
N      -0.080888   -2.395933   11.450548
N      -0.236385   -3.502345   11.567738
P       1.871140    4.120581    8.574368
F       2.238371    2.772949    7.813786
F       1.509909    5.471071    9.345979
F       0.317697    3.843363    8.343261
F       3.421169    4.407834    8.816141
F       1.814498    3.307346    9.942593
F       1.921823    4.931614    7.202993
