# Supplementary material for: Accelerating SCF Orbital Optimization with S‑GEK/RVO: Efficient Subspace Compression and Robust Convergence
Source: J Chem Theory Comput. 2025 Dec 8;21(24):12674–85. doi: 10.1021/acs.jctc.5c01714 (PMC12746458; doi:10.1021/acs.jctc.5c01714)
Supplement: Supplementary file 2 [file ct5c01714_si_002.zip › Coords/MTM/2007533.xyz]

27
2007533
Co      2.142027    1.395431    2.274568
C       2.121469   -0.572259    1.838611
C       2.326163   -0.369319    3.226346
C       3.682202   -0.461836    3.848358
C       4.529086    0.517047    3.620177
C       4.105329    1.615307    2.714036
C       3.931750    1.382523    1.318622
C       4.175027    0.041036    0.714162
C       3.256830   -0.913226    0.930276
C       1.276396    3.022451    1.256092
C       1.668123    3.396247    2.560452
C       0.941471    2.624034    3.485243
C       0.148020    1.724983    2.742558
C       0.336308    2.004025    1.358115
H       1.226510   -0.828171    1.502922
H       1.575932   -0.552114    3.795701
H       3.871261   -1.193760    4.355183
H       5.407897    0.514809    4.004135
H       4.251383    2.462130    2.994874
H       3.986746    2.089080    0.767916
H       4.926843   -0.111915    0.208434
H       3.339670   -1.753335    0.625303
H       1.565353    3.312684    0.460750
H       2.299352    4.081167    2.797409
H       0.988992    2.626272    4.431974
H      -0.404645    1.081845    3.082636
H      -0.052853    1.574271    0.789857
