# Supplementary material for: Accelerating SCF Orbital Optimization with S‑GEK/RVO: Efficient Subspace Compression and Robust Convergence
Source: J Chem Theory Comput. 2025 Dec 8;21(24):12674–85. doi: 10.1021/acs.jctc.5c01714 (PMC12746458; doi:10.1021/acs.jctc.5c01714)
Supplement: Supplementary file 2 [file ct5c01714_si_002.zip › Coords/MTM/2227725.xyz]

26
2227725
C       4.520652    9.243717    3.728215
H       5.303827    8.814775    4.075190
H       3.840765    8.583730    3.561808
H       4.192309    9.880307    4.369057
C       4.851479    9.943674    2.460692
C       4.703751   11.312391    2.287205
H       4.395453   11.847595    2.982926
C       5.019241   11.856369    1.076332
H       4.899940   12.767872    0.932939
C       5.511218   11.069649    0.072582
H       5.759104   11.443999   -0.741748
C       5.633759    9.720429    0.283245
C       6.107707    8.751408   -0.729356
C       6.500671    9.137457   -1.998649
H       6.518531   10.034337   -2.244718
C       6.870227    8.129441   -2.901493
H       7.137718    8.352686   -3.763620
C       6.838640    6.848462   -2.524423
H       7.060981    6.179701   -3.129859
C       6.483351    6.523830   -1.256900
H       6.500452    5.630849   -0.996669
N       5.306484    9.169627    1.502970
N       6.107117    7.454831   -0.368219
Br      7.669155    6.812684    2.832098
Br      3.878345    5.747249    2.090526
Zn      5.676060    7.149892    1.610780
