# Supplementary material for: Accelerating SCF Orbital Optimization with S‑GEK/RVO: Efficient Subspace Compression and Robust Convergence
Source: J Chem Theory Comput. 2025 Dec 8;21(24):12674–85. doi: 10.1021/acs.jctc.5c01714 (PMC12746458; doi:10.1021/acs.jctc.5c01714)
Supplement: Supplementary file 2 [file ct5c01714_si_002.zip › Coords/MTM/2238278.xyz]

25
2238278
Co      5.117758    2.599375    7.232797
O       3.949992    4.107243    7.514957
O       6.072055    4.151393    7.815276
O       4.860093    5.932987    8.454327
N       5.302875    3.175354    5.321931
N       3.669418    1.365232    6.792097
N       6.675671    1.446059    6.992891
N       4.990981    2.119166    9.182426
C       4.964054    4.842159    7.890356
H       5.133365    4.111998    5.304470
H       4.661312    2.680881    4.827801
H       6.196867    2.968191    5.061771
H       2.905030    1.567640    7.340353
H       3.973530    0.467303    6.954478
H       3.438921    1.479341    5.864949
H       6.537457    0.628958    7.471306
H       7.458377    1.904533    7.315909
H       6.772861    1.263349    6.046538
H       5.028153    1.174371    9.220839
H       4.167260    2.476436    9.487983
H       5.741151    2.536887    9.599730
O       4.751148   -0.380363    4.469863
O       6.416272    0.835441    4.019385
O       5.900581   -0.840195    2.797157
N       5.660124   -0.067922    3.722558
