# Supplementary material for: Accelerating SCF Orbital Optimization with S‑GEK/RVO: Efficient Subspace Compression and Robust Convergence
Source: J Chem Theory Comput. 2025 Dec 8;21(24):12674–85. doi: 10.1021/acs.jctc.5c01714 (PMC12746458; doi:10.1021/acs.jctc.5c01714)
Supplement: Supplementary file 2 [file ct5c01714_si_002.zip › Coords/MTM/7020012.xyz]

29
7020012
Ru      5.686017    3.009199    3.431369
Cl      6.697812    3.574575    5.566161
O       8.054627    1.283933    2.740141
O       4.505399    2.253255    0.788172
O       3.882379    5.532008    3.844945
H       4.506465    5.745689    3.372337
O       6.050983    5.737571    2.564902
O       7.763265    4.462824    1.985411
N       4.023837    4.190237    4.046269
N       4.412441    1.631718    4.518343
N       2.522964    1.343865    5.583819
H       1.750948    1.539465    5.924664
C       7.163643    1.926792    3.006075
C       4.932312    2.561638    1.790107
C       6.569283    4.624901    2.572527
C       8.331529    5.638580    1.340775
H       8.548446    6.330180    2.015911
H       7.688326    6.020385    0.692928
C       9.575204    5.189615    0.636744
H      10.222835    4.861979    1.294892
H       9.962218    5.944446    0.145809
H       9.353581    4.470285    0.009364
C       3.089008    3.617417    4.696658
H       2.315783    4.078371    5.000315
C       3.301799    2.224304    4.929952
C       3.163075    0.146791    5.578334
H       2.851567   -0.664543    5.962120
C       4.333646    0.333466    4.919251
H       4.992284   -0.333160    4.763543
