# Supplementary material for: Accelerating SCF Orbital Optimization with S‑GEK/RVO: Efficient Subspace Compression and Robust Convergence
Source: J Chem Theory Comput. 2025 Dec 8;21(24):12674–85. doi: 10.1021/acs.jctc.5c01714 (PMC12746458; doi:10.1021/acs.jctc.5c01714)
Supplement: Supplementary file 2 [file ct5c01714_si_002.zip › Coords/MTM/7703545.xyz]

25
7703545
Au      4.418060    5.023752    1.159268
Cl      2.203885    5.529134    0.951491
Cl      4.485640    4.182754   -1.002727
Cl      6.633674    4.601435    1.467137
N       4.917592    6.778324    3.543436
N       3.885335    4.927123    4.094334
C       4.387699    5.645341    3.068484
C       5.569423    7.825446    2.768097
H       6.503522    7.908721    3.052195
H       5.106064    8.676023    2.912838
H       5.537542    7.593746    1.815778
C       5.124227    7.772307    5.871720
H       5.560409    8.579729    5.623804
C       4.764648    6.803216    4.932018
C       4.114695    5.629958    5.280014
C       3.201674    3.638637    4.021788
H       3.113122    3.367725    3.084410
H       2.311442    3.718122    4.424409
H       3.721127    2.965335    4.509005
C       4.801876    7.481440    7.192290
H       5.028648    8.107014    7.869578
C       4.150807    6.285808    7.558422
H       3.948344    6.128488    8.473459
C       3.798194    5.334896    6.610786
H       3.364742    4.524495    6.853941
