# Supplementary material for: Accelerating SCF Orbital Optimization with S‑GEK/RVO: Efficient Subspace Compression and Robust Convergence
Source: J Chem Theory Comput. 2025 Dec 8;21(24):12674–85. doi: 10.1021/acs.jctc.5c01714 (PMC12746458; doi:10.1021/acs.jctc.5c01714)
Supplement: Supplementary file 2 [file ct5c01714_si_002.zip › Coords/MTM/4068332.xyz]

28
4068332
Ti      4.027636    4.770481    5.549904
Cl      4.130250    4.044881    3.428553
Cl      6.164158    4.547570    6.239399
N       2.996280    3.381712    6.488542
C       2.914967    6.640975    4.652988
C       4.160033    7.077244    5.144856
C       4.152757    6.889490    6.542087
C       2.924312    6.337822    6.902374
C       2.157033    6.180773    5.727768
C       3.350169    2.006300    6.469624
C       2.371258    1.287286    7.082433
C       1.351709    2.188303    7.523290
C       1.757031    3.428279    7.157598
C       4.599108    1.474948    5.848201
C       0.092050    1.864556    8.255519
H       2.661030    6.567691    3.714350
H       4.945135    7.440600    4.569039
H       4.903090    7.174368    7.155064
H       2.633225    6.033371    7.812128
H       1.250388    5.721684    5.645001
H       2.436461    0.341372    7.173645
H       1.296116    4.315381    7.295260
H       5.507782    1.870122    6.156801
H       4.656607    0.562150    6.055455
H       4.583961    1.461961    4.873079
H      -0.451144    1.269939    7.810439
H      -0.427065    2.587188    8.435409
H       0.251484    1.529678    9.111052
