# Supplementary material for: Accelerating SCF Orbital Optimization with S‑GEK/RVO: Efficient Subspace Compression and Robust Convergence
Source: J Chem Theory Comput. 2025 Dec 8;21(24):12674–85. doi: 10.1021/acs.jctc.5c01714 (PMC12746458; doi:10.1021/acs.jctc.5c01714)
Supplement: Supplementary file 2 [file ct5c01714_si_002.zip › Coords/MTM/2105921.xyz]

24
2105921
Pd      6.514023    1.475776    7.546914
I       5.301259    2.971991    9.265464
I       8.380722    0.862582    9.259712
S       4.972493   -1.086597    7.587427
S       4.930048    2.130906    6.053186
S       7.550103    0.340663    5.868127
C       3.834402   -0.514519    6.365786
H       4.162448   -0.787049    5.494258
H       2.985510   -0.959730    6.509582
C       3.584770    1.009067    6.334526
H       3.179748    1.252230    7.182298
H       2.921483    1.177049    5.646806
C       5.566717    1.601116    4.441421
H       4.814225    1.464851    3.844980
H       6.103390    2.320033    4.072553
C       6.381078    0.375904    4.450174
H       6.878183    0.317169    3.619908
H       5.791889   -0.395874    4.500190
C       7.496148   -1.369700    6.349531
H       7.899731   -1.879520    5.626800
H       8.085337   -1.466026    7.116026
C       6.215616   -2.043978    6.695892
H       6.422803   -2.827503    7.228562
H       5.810594   -2.357623    5.871878
