# Supplementary material for: Accelerating SCF Orbital Optimization with S‑GEK/RVO: Efficient Subspace Compression and Robust Convergence
Source: J Chem Theory Comput. 2025 Dec 8;21(24):12674–85. doi: 10.1021/acs.jctc.5c01714 (PMC12746458; doi:10.1021/acs.jctc.5c01714)
Supplement: Supplementary file 2 [file ct5c01714_si_002.zip › Coords/MTM/7001363.xyz]

25
7001363
C      12.753399    4.103349    4.959606
C      12.778127    6.148530    6.582801
C      14.018456    4.562688    8.345948
C      10.276644    2.140827    5.939648
H      11.092684    1.917652    5.486750
H       9.845847    2.868212    5.484894
H       9.693572    1.376836    5.945216
C       8.903562    4.970071    7.823630
H       8.382962    5.688010    7.456114
H       8.934798    5.052729    8.779542
H       8.502700    4.130508    7.587900
C      11.195503    2.779650   10.060279
H      12.045383    2.371087   10.238468
H      10.608527    2.136103    9.657496
H      10.811561    3.093748   10.880693
Fe     13.229617    4.416621    6.701965
I      15.586465    5.211431    5.803073
I      13.970952    1.885179    6.825881
O      12.519129    3.940396    3.870609
O      12.513923    7.241969    6.485353
O      14.539057    4.638261    9.342509
O      10.573386    2.532859    7.310593
O      10.257642    5.029112    7.288319
O      11.372507    3.855377    9.188450
P      11.307953    3.897060    7.616670
