# Supplementary material for: Accelerating SCF Orbital Optimization with S‑GEK/RVO: Efficient Subspace Compression and Robust Convergence
Source: J Chem Theory Comput. 2025 Dec 8;21(24):12674–85. doi: 10.1021/acs.jctc.5c01714 (PMC12746458; doi:10.1021/acs.jctc.5c01714)
Supplement: Supplementary file 2 [file ct5c01714_si_002.zip › Coords/MTM/7048476.xyz]

26
7048476
Au      5.646350   13.524632    4.831050
C       2.967722   12.040356    4.831050
H       2.533901   12.885730    4.831050
Cl      7.249913   15.117831    4.831050
N       4.299131   11.972613    4.831050
C       2.221274   10.883384    4.831050
H       1.273579   10.946598    4.831050
C       2.802848    9.653321    4.831050
H       2.269426    8.867578    4.831050
C       4.942815   10.765725    4.831050
C       4.242667    9.562403    4.831050
C       4.966529    8.337688    4.831050
H       4.495229    7.512369    4.831050
C       8.324978   12.040356    4.831050
H       8.758799   12.885730    4.831050
N       6.993569   11.972613    4.831050
C       9.071426   10.883384    4.831050
H      10.019121   10.946598    4.831050
C       8.489852    9.653321    4.831050
H       9.023274    8.867578    4.831050
C       6.349885   10.765725    4.831050
C       7.050033    9.562403    4.831050
C       6.326171    8.337688    4.831050
H       6.797471    7.512369    4.831050
Cl      4.042787   15.117831    4.831050
Cl      5.646350   12.958268    1.610350
