# Supplementary material for: Accelerating SCF Orbital Optimization with S‑GEK/RVO: Efficient Subspace Compression and Robust Convergence
Source: J Chem Theory Comput. 2025 Dec 8;21(24):12674–85. doi: 10.1021/acs.jctc.5c01714 (PMC12746458; doi:10.1021/acs.jctc.5c01714)
Supplement: Supplementary file 2 [file ct5c01714_si_002.zip › Coords/MTM/1559027.xyz]

28
1559027
Nb      2.112857    8.815500    1.768683
O       3.676610    8.815500    2.441256
O       1.186115   10.027337    3.236555
O       2.791521    8.815500   -0.284592
O       1.986664   12.982293    1.576563
O       0.042456    8.815500    0.725905
O       2.178968   10.810154    1.037787
O       0.863514   12.123076    3.980394
C       1.235939   11.313225    3.140652
C       1.850389   11.790437    1.822170
H       3.203838    8.192538   -0.545793
H      -0.433578    8.286570    0.834284
H       3.203838    9.438462   -0.545793
H      -0.433578    9.344430    0.834284
O       1.186115    7.603663    3.236555
O       1.986664    4.648707    1.576563
O       2.178968    6.820846    1.037787
O       0.863514    5.507924    3.980394
C       1.235939    6.317775    3.140652
C       1.850389    5.840563    1.822170
N       5.225578    8.815500    4.955025
H       5.993762    8.815500    4.592462
H       5.326932    8.815500    5.847787
H       4.712257    9.497232    4.763997
H       4.712257    8.133768    4.763997
O       5.394304   11.314400    1.314583
H       4.955866   11.330856    2.027233
H       4.989546   11.730492    0.849878
