# Supplementary material for: Accelerating SCF Orbital Optimization with S‑GEK/RVO: Efficient Subspace Compression and Robust Convergence
Source: J Chem Theory Comput. 2025 Dec 8;21(24):12674–85. doi: 10.1021/acs.jctc.5c01714 (PMC12746458; doi:10.1021/acs.jctc.5c01714)
Supplement: Supplementary file 2 [file ct5c01714_si_002.zip › Coords/MTM/1504361.xyz]

27
1504361
Fe      3.899360    0.112363    2.443168
C       5.861095   -0.371032    2.217782
H       6.517678    0.191913    1.873809
C       5.489372   -0.502737    3.602091
H       5.884216   -0.051177    4.312888
C       2.165506    0.972359    3.131835
C       4.429059   -1.426930    3.707929
C       3.223654    1.927409    3.107781
H       3.549220    2.401547    3.839023
C       4.200242   -1.888273    2.368119
H       3.568393   -2.527231    2.126376
C       5.053826   -1.245553    1.485336
H       5.083383   -1.373495    0.565270
C       2.001049    0.471880    1.807660
H       1.389727   -0.170840    1.528634
C       2.942564    1.141694    1.005458
H       3.053182    1.013752    0.090203
C       3.687137    2.026752    1.787214
H       4.369201    2.582923    1.485336
C       3.752216   -1.893542    4.931076
H       3.056289   -2.512179    4.696549
H       3.370069   -1.142447    5.392914
H       4.389099   -2.329297    5.502359
C       1.346261    0.556924    4.354982
H       1.658148    1.035578    5.127117
H       1.446537   -0.386836    4.501712
H       0.420874    0.760879    4.204644
