# Supplementary material for: Accelerating SCF Orbital Optimization with S‑GEK/RVO: Efficient Subspace Compression and Robust Convergence
Source: J Chem Theory Comput. 2025 Dec 8;21(24):12674–85. doi: 10.1021/acs.jctc.5c01714 (PMC12746458; doi:10.1021/acs.jctc.5c01714)
Supplement: Supplementary file 2 [file ct5c01714_si_002.zip › Coords/MTM/4312830.xyz]

30
4312830
Au     -6.853367    2.738910   11.459321
I      -8.341322    1.268937    9.960667
P      -5.883686    4.000993   13.061158
C      -4.989554    5.505649   12.441771
C      -6.103580    6.371928   11.847297
H      -5.717849    7.198723   11.488768
H      -6.752861    6.590669   12.544585
H      -6.547600    5.880747   11.126283
C      -4.285231    6.296908   13.541086
H      -3.834024    7.072374   13.148285
H      -3.624141    5.724390   13.983976
H      -4.946976    6.601725   14.197512
C      -3.992770    5.113178   11.345092
H      -3.527381    5.913914   11.024788
H      -4.473794    4.696227   10.600352
H      -3.339484    4.479065   11.708894
C      -5.022396    2.972356   14.339869
C      -5.953813    1.799681   14.617994
H      -5.548671    1.214528   15.291555
H      -6.095931    1.294286   13.790212
H      -6.812105    2.134505   14.948843
C      -4.808077    3.738345   15.661948
H      -4.351589    3.157141   16.305192
H      -5.677170    4.011574   16.025750
H      -4.259808    4.532763   15.493228
C      -3.692500    2.466171   13.808666
H      -3.250925    1.923660   14.495408
H      -3.120366    3.229002   13.577994
H      -3.845340    1.920502   13.009882
H      -6.792010    4.580144   13.813938
