# Supplementary material for: Accelerating SCF Orbital Optimization with S‑GEK/RVO: Efficient Subspace Compression and Robust Convergence
Source: J Chem Theory Comput. 2025 Dec 8;21(24):12674–85. doi: 10.1021/acs.jctc.5c01714 (PMC12746458; doi:10.1021/acs.jctc.5c01714)
Supplement: Supplementary file 2 [file ct5c01714_si_002.zip › Coords/MTM/7004735.xyz]

26
7004735
V      -0.274309    6.973885    2.028033
F      -0.274309    5.129104    2.028033
O      -0.646401    7.897035    0.741773
N       1.793080    6.751041    1.497743
C       2.260195    5.674665    0.841228
H       1.661724    4.966552    0.631124
C       3.592654    5.567310    0.460769
H       3.900343    4.794132    0.002434
C       4.467605    6.600092    0.757105
H       5.380901    6.546523    0.501330
C       3.988230    7.715398    1.434225
H       4.566028    8.438801    1.650007
C       2.649898    7.747821    1.786291
H       2.321327    8.508202    2.252739
O       0.097784    7.897035    3.314292
N      -2.341697    6.751041    2.558323
C      -2.808813    5.674665    3.214838
H      -2.210342    4.966552    3.424942
C      -4.141272    5.567310    3.595296
H      -4.448961    4.794132    4.053632
C      -5.016223    6.600092    3.298960
H      -5.929519    6.546523    3.554736
C      -4.536848    7.715398    2.621841
H      -5.114645    8.438801    2.406058
C      -3.198516    7.747821    2.269774
H      -2.869944    8.508202    1.803327
