# Supplementary material for: Accelerating SCF Orbital Optimization with S‑GEK/RVO: Efficient Subspace Compression and Robust Convergence
Source: J Chem Theory Comput. 2025 Dec 8;21(24):12674–85. doi: 10.1021/acs.jctc.5c01714 (PMC12746458; doi:10.1021/acs.jctc.5c01714)
Supplement: Supplementary file 2 [file ct5c01714_si_002.zip › Coords/MTM/2107569.xyz]

24
2107569
Pd     -0.564175    2.519956   10.491525
S       0.539831    3.248886    8.651007
S       1.014296    3.456288   11.806105
Cl     -2.151254    1.623303    9.049248
Cl     -1.680158    1.853623   12.398483
O      -0.393861    5.864049   10.049700
C       2.385210    3.685126   10.656961
H       3.011521    4.315657   11.046299
H       2.847830    2.837958   10.557301
C      -1.264106    5.352099    9.049115
H      -1.751746    6.080687    8.633201
H      -1.907568    4.747793    9.453070
C      -0.755225    5.641710   11.405074
H      -1.466778    4.983814   11.448924
H      -1.082397    6.467214   11.794412
C       0.437875    5.151424   12.182421
H       0.221554    5.194751   13.127196
H       1.173398    5.763711   12.025623
C       1.997181    4.177693    9.297600
H       2.745031    4.070514    8.689011
H       1.782959    5.122919    9.345437
C      -0.453077    4.610969    7.998036
H       0.137079    5.242640    7.558204
H      -1.060073    4.259787    7.328321
