# Supplementary material for: Accelerating SCF Orbital Optimization with S‑GEK/RVO: Efficient Subspace Compression and Robust Convergence
Source: J Chem Theory Comput. 2025 Dec 8;21(24):12674–85. doi: 10.1021/acs.jctc.5c01714 (PMC12746458; doi:10.1021/acs.jctc.5c01714)
Supplement: Supplementary file 2 [file ct5c01714_si_002.zip › Coords/MTM/2100011.xyz]

27
2100011
Cr      0.028763    9.084175   10.452054
N      -3.077575    6.213592    9.795623
N      -0.880146    6.321423    7.329765
C      -1.782820    8.094473   11.006489
C      -0.759620    7.749703   11.935836
C      -0.044301    8.773374   12.583553
C      -0.324006   10.124407   12.316333
C      -1.335818   10.470023   11.394024
C      -2.067470    9.463518   10.723407
C      -2.494720    7.057020   10.321349
C       0.458344    8.148267    8.578055
C       1.453273    7.765902    9.522483
C       2.146761    8.772528   10.229185
C       1.867512   10.134562    9.999054
C       0.880260   10.505564    9.056413
C       0.164418    9.519489    8.347589
C      -0.285819    7.136322    7.885988
H      -0.533604    6.830115   12.109775
H       0.702934    8.522533   13.171056
H       0.228417   10.874995   12.746543
H      -1.510931   11.399644   11.171379
H      -2.799937    9.731404   10.054241
H       1.655973    6.842204    9.674414
H       2.770980    8.510445   10.925608
H       2.349260   10.855653   10.545782
H       0.656620   11.447999    8.959446
H      -0.583051    9.840202    7.741766
