# Supplementary material for: Accelerating SCF Orbital Optimization with S‑GEK/RVO: Efficient Subspace Compression and Robust Convergence
Source: J Chem Theory Comput. 2025 Dec 8;21(24):12674–85. doi: 10.1021/acs.jctc.5c01714 (PMC12746458; doi:10.1021/acs.jctc.5c01714)
Supplement: Supplementary file 2 [file ct5c01714_si_002.zip › Coords/MTM/2217563.xyz]

24
2217563
Zn      8.040440    7.594992    6.695539
Br      7.728009    9.756168    7.571426
Br      8.293047    7.357212    4.370887
N       9.633863    6.721129    7.660725
C       9.672560    5.380309    7.810651
C      10.744267    4.738579    8.423509
H      10.761998    3.792118    8.497157
C      11.785990    5.504890    8.928525
H      12.530023    5.088125    9.345426
C      11.725288    6.885146    8.814107
H      12.418093    7.429182    9.170512
C      10.638929    7.458759    8.173631
H      10.602662    8.404324    8.092092
S       8.391263    4.367255    7.113098
N       6.631096    6.371583    7.556828
C       6.878761    5.066614    7.733058
C       5.954825    4.197232    8.303831
H       6.147534    3.271386    8.395891
C       4.744700    4.721550    8.732568
H       4.089892    4.154211    9.120536
C       4.500343    6.065955    8.594478
H       3.681259    6.439700    8.899592
C       5.463525    6.871702    8.002662
H       5.293997    7.802030    7.910602
