# Supplementary material for: Accelerating SCF Orbital Optimization with S‑GEK/RVO: Efficient Subspace Compression and Robust Convergence
Source: J Chem Theory Comput. 2025 Dec 8;21(24):12674–85. doi: 10.1021/acs.jctc.5c01714 (PMC12746458; doi:10.1021/acs.jctc.5c01714)
Supplement: Supplementary file 2 [file ct5c01714_si_002.zip › Coords/MTM/2006399.xyz]

23
2006399
Pd     -0.694800   -1.849327    1.725410
Br      0.491267   -3.560932    2.938925
N       0.231071   -0.282554    2.663343
C       1.174714   -0.365824    3.615769
C       1.727982    0.743810    4.201718
C       1.271724    1.984429    3.810395
C       0.305507    2.086410    2.838644
C      -0.181657    0.938417    2.264428
H       1.471092   -1.224713    3.893215
H       2.407213    0.659605    4.860134
H       1.626003    2.769406    4.212070
H      -0.018945    2.936880    2.568100
N      -1.620671   -0.282554    0.787477
C      -2.564314   -0.365824   -0.164949
C      -3.117581    0.743810   -0.750898
C      -2.661323    1.984429   -0.359575
C      -1.695107    2.086410    0.612175
C      -1.207943    0.938417    1.186392
H      -2.860692   -1.224713   -0.442395
H      -3.796813    0.659605   -1.409315
H      -3.015603    2.769406   -0.761251
H      -1.370654    2.936880    0.882720
Br     -1.880867   -3.560932    0.511895
