# Supplementary material for: Accelerating SCF Orbital Optimization with S‑GEK/RVO: Efficient Subspace Compression and Robust Convergence
Source: J Chem Theory Comput. 2025 Dec 8;21(24):12674–85. doi: 10.1021/acs.jctc.5c01714 (PMC12746458; doi:10.1021/acs.jctc.5c01714)
Supplement: Supplementary file 2 [file ct5c01714_si_002.zip › Coords/MTM/2223405.xyz]

29
2223405
C       4.857593   11.713260    5.711109
H       4.234538   11.447383    6.391747
H       4.868965   12.670870    5.644036
H       5.735102   11.397812    5.939767
C       4.442418   11.125175    4.396327
C       4.113995   11.903656    3.301056
H       4.153595   12.830847    3.363556
C       3.733521   11.317824    2.127280
H       3.514044   11.842819    1.391002
C       3.677125    9.936612    2.041914
H       3.417399    9.518643    1.253045
C       4.016278    9.192943    3.157764
N       4.389975    9.781367    4.314772
Cl      6.713781    8.449500    6.721624
Cl      2.978610    8.449500    7.239306
Zn      4.691208    8.449500    5.852725
C       4.857593    5.185740    5.711109
H       4.234538    5.451617    6.391747
H       4.868965    4.228130    5.644036
H       5.735102    5.501188    5.939767
C       4.442418    5.773825    4.396327
C       4.113995    4.995344    3.301056
H       4.153595    4.068153    3.363556
C       3.733521    5.581176    2.127280
H       3.514044    5.056181    1.391002
C       3.677125    6.962388    2.041914
H       3.417399    7.380357    1.253045
C       4.016278    7.706057    3.157764
N       4.389975    7.117633    4.314772
