# Supplementary material for: Accelerating SCF Orbital Optimization with S‑GEK/RVO: Efficient Subspace Compression and Robust Convergence
Source: J Chem Theory Comput. 2025 Dec 8;21(24):12674–85. doi: 10.1021/acs.jctc.5c01714 (PMC12746458; doi:10.1021/acs.jctc.5c01714)
Supplement: Supplementary file 2 [file ct5c01714_si_002.zip › Coords/MTM/7033936.xyz]

21
7033936
Ru      1.865105    6.730275    6.340473
C       1.758420    6.730275    8.511534
H       0.958815    6.730275    8.987024
C       3.627719    6.021263    7.407936
H       4.277354    5.475752    7.026265
C       2.470602    5.581372    8.087171
H       2.221125    4.696835    8.230330
C       1.805330    6.025840    4.280692
H       2.458519    5.482033    3.903623
C      -0.073919    6.730275    5.365245
H      -0.879210    6.730275    5.829870
C       0.643949    5.581552    4.950724
H       0.395893    4.696835    5.093627
C       3.627719    7.439287    7.407936
H       4.277354    7.984798    7.026265
C       2.470602    7.879178    8.087171
H       2.221125    8.763715    8.230330
C       1.805330    7.434710    4.280692
H       2.458519    7.978517    3.903623
C       0.643949    7.878998    4.950724
H       0.395893    8.763715    5.093627
