# Supplementary material for: Accelerating SCF Orbital Optimization with S‑GEK/RVO: Efficient Subspace Compression and Robust Convergence
Source: J Chem Theory Comput. 2025 Dec 8;21(24):12674–85. doi: 10.1021/acs.jctc.5c01714 (PMC12746458; doi:10.1021/acs.jctc.5c01714)
Supplement: Supplementary file 2 [file ct5c01714_si_002.zip › Coords/MTM/2107597.xyz]

24
2107597
Pd      1.647102    6.408213    0.518654
S       1.050315    6.717343    2.690724
Cl      1.930627    8.708023    0.405060
S       1.506676    4.162941    0.792630
Cl      2.221202    6.051759   -1.707870
O       3.758419    5.224713    2.915567
C       0.466695    4.036530    2.280886
H      -0.459743    4.173190    2.026653
H       0.542933    3.139383    2.639697
C       3.157404    3.546832    1.309030
H       3.030343    2.935658    2.050994
H       3.529247    3.034357    0.573377
C       4.175351    4.571782    1.721032
H       5.031282    4.140291    1.867982
H       4.283280    5.225978    1.013326
C       0.818670    5.019723    3.361828
H       1.635942    4.735015    3.799072
H       0.112980    5.032376    4.026260
C       3.836078    6.646989    2.922780
H       3.933247    6.974719    2.014933
H       4.610248    6.931697    3.433049
C       2.580164    7.215140    3.539430
H       2.639847    8.183148    3.533119
H       2.531404    6.929166    4.465308
