# Supplementary material for: Accelerating SCF Orbital Optimization with S‑GEK/RVO: Efficient Subspace Compression and Robust Convergence
Source: J Chem Theory Comput. 2025 Dec 8;21(24):12674–85. doi: 10.1021/acs.jctc.5c01714 (PMC12746458; doi:10.1021/acs.jctc.5c01714)
Supplement: Supplementary file 2 [file ct5c01714_si_002.zip › Coords/MTM/2207043.xyz]

30
2207043
Pt      1.495249    3.375125    7.718851
Cl      2.813284    1.738729    6.777342
Cl      2.866965    3.375125    9.599357
N       0.355107    1.895470    8.587415
N      -0.956009    1.709163    8.335382
H      -1.336526    2.092578    7.720907
N       0.344681    3.375125    6.033577
N      -0.994666    3.375125    6.151599
C      -1.405981    0.656124    9.028284
H      -2.293744    0.317262    9.017624
C      -0.360716    0.155256    9.753166
H      -0.377255   -0.592672   10.337945
C       0.729260    0.962586    9.460015
H       1.601153    0.866732    9.823979
C      -1.456807    3.375125    4.902091
H      -2.378281    3.375125    4.670616
C      -0.395433    3.375125    3.960962
H      -0.442715    3.375125    3.012220
C       0.741973    3.375125    4.782546
H       1.643813    3.375125    4.484827
Cl      2.813284    5.011521    6.777342
N       0.355107    4.854780    8.587415
N      -0.956009    5.041087    8.335382
H      -1.336526    4.657673    7.720907
C      -1.405981    6.094126    9.028284
H      -2.293744    6.432988    9.017624
C      -0.360716    6.594994    9.753166
H      -0.377255    7.342922   10.337945
C       0.729260    5.787664    9.460015
H       1.601153    5.883518    9.823979
