# Supplementary material for: Accelerating SCF Orbital Optimization with S‑GEK/RVO: Efficient Subspace Compression and Robust Convergence
Source: J Chem Theory Comput. 2025 Dec 8;21(24):12674–85. doi: 10.1021/acs.jctc.5c01714 (PMC12746458; doi:10.1021/acs.jctc.5c01714)
Supplement: Supplementary file 2 [file ct5c01714_si_002.zip › Coords/MTM/4088623.xyz]

25
4088623
Ti      6.285782    9.269250    1.576976
Cl      7.681234    7.504385    1.487810
Cl      4.759839    6.581538    4.056373
Cl      1.501484    9.269250    7.410968
O       5.681467    9.269250    3.287484
C       4.046110    9.269250    0.999340
C       4.630259    8.134694    0.406628
C       5.555270    8.593213   -0.552222
C       4.697911    9.269250    4.204120
C       4.178812    8.071663    4.704652
C       3.199159    8.049417    5.694515
C       2.720391    9.269250    6.172648
H       3.274617    9.269250    1.635127
H       4.351845    7.185523    0.550499
H       6.069165    8.013576   -1.184563
H       2.866103    7.227543    6.033946
Cl      4.759839   11.956962    4.056373
C       4.178812   10.466837    4.704652
C       3.199159   10.489083    5.694515
H       2.866103   11.310957    6.033946
C       4.630259   10.403806    0.406628
C       5.555270    9.945287   -0.552222
H       4.351845   11.352977    0.550499
H       6.069165   10.524924   -1.184563
Cl      7.681234   11.034115    1.487810
