# Supplementary material for: Accelerating SCF Orbital Optimization with S‑GEK/RVO: Efficient Subspace Compression and Robust Convergence
Source: J Chem Theory Comput. 2025 Dec 8;21(24):12674–85. doi: 10.1021/acs.jctc.5c01714 (PMC12746458; doi:10.1021/acs.jctc.5c01714)
Supplement: Supplementary file 2 [file ct5c01714_si_002.zip › Coords/MTM/4301583.xyz]

29
4301583
W       3.848566    5.236117    9.897989
S       5.730049    6.383748   10.772666
S       2.727480    6.695086   11.395323
S       4.927754    5.213076    7.793007
S       1.936511    5.283845    8.498676
O       5.956048    2.917853   10.313333
O       1.897562    3.208113   11.339172
C       5.211022    7.573439   11.902439
C       3.878396    7.728094   12.153500
C       3.753867    5.348156    6.541077
C       2.427726    5.350125    6.846130
C       6.275467    8.392233   12.569235
H       6.113644    9.342965   12.395112
H       7.153333    8.139103   12.212891
H       6.256271    8.228913   13.535684
C       3.349626    8.753832   13.129397
H       3.686611    8.554924   14.027007
H       2.369711    8.726188   13.133447
H       3.649517    9.647346   12.858090
C       4.286634    5.421123    5.127848
H       4.267859    4.528004    4.725611
H       5.208306    5.753073    5.142696
H       3.728346    6.029599    4.600081
C       1.327201    5.404624    5.825689
H       1.575263    6.027436    5.110301
H       0.500096    5.710642    6.253572
H       1.188504    4.511458    5.446398
C       5.206855    3.765494   10.157162
C       2.587529    3.951599   10.815859
