# Supplementary material for: Accelerating SCF Orbital Optimization with S‑GEK/RVO: Efficient Subspace Compression and Robust Convergence
Source: J Chem Theory Comput. 2025 Dec 8;21(24):12674–85. doi: 10.1021/acs.jctc.5c01714 (PMC12746458; doi:10.1021/acs.jctc.5c01714)
Supplement: Supplementary file 2 [file ct5c01714_si_002.zip › Coords/MTM/2219613.xyz]

26
2219613
Zn      1.818191    2.556327    1.548670
Cl      3.697262    2.936272    2.675135
Cl      0.092488    3.825884    2.046651
N       2.203932    2.251135   -0.457813
N       1.496321    0.531637    1.438339
C       2.503031    3.198381   -1.371684
H       2.477213    4.093319   -1.120852
C       2.844490    2.879779   -2.660927
H       3.044177    3.550270   -3.274852
C       2.888142    1.572086   -3.034544
H       3.129186    1.344785   -3.904564
C       2.574309    0.578238   -2.122427
H       2.601763   -0.318602   -2.367997
C       2.214609    0.954854   -0.817397
C       1.791983   -0.002853    0.222767
C       1.677664   -1.364757    0.008770
H       1.894803   -1.734715   -0.815643
C       1.239676   -2.156981    1.033148
H       1.142429   -3.071891    0.898085
C       0.940305   -1.616785    2.268015
H       0.647112   -2.156981    2.967890
C       1.089126   -0.241567    2.441668
C       0.804159    0.427973    3.739681
H       0.106415    1.076589    3.618650
H       1.597731    0.867358    4.053660
H       0.524335   -0.227301    4.381672
