# Supplementary material for: Accelerating SCF Orbital Optimization with S‑GEK/RVO: Efficient Subspace Compression and Robust Convergence
Source: J Chem Theory Comput. 2025 Dec 8;21(24):12674–85. doi: 10.1021/acs.jctc.5c01714 (PMC12746458; doi:10.1021/acs.jctc.5c01714)
Supplement: Supplementary file 2 [file ct5c01714_si_002.zip › Coords/MTM/2005086.xyz]

29
2005086
Ti      1.081309    0.651379    2.644356
O      -0.823338    0.269295    2.446253
O      -2.314104    1.732906    3.150567
O       1.524046   -0.922606    1.581761
O       3.647803   -1.520368    1.462805
C      -2.003356    0.712484    2.629987
C       2.486024   -1.694263    1.247271
C       0.956764    1.751020    0.550024
C       2.276890    1.649582    0.862136
C       2.534722    2.374142    1.979851
C       1.371002    2.961035    2.385008
C       0.382977    2.583056    1.489894
C       0.792708    1.002308    4.953751
C       0.567965   -0.330882    4.760595
C       1.679299   -0.921399    4.340126
C       2.661395    0.079702    4.267104
C       2.095176    1.258319    4.678150
H      -2.657232    0.108684    2.190674
H       2.186387   -2.475580    0.800892
H       0.545593    1.328360   -0.117778
H       2.897601    1.135144    0.482891
H       3.348903    2.475580    2.355564
H       1.315053    3.345052    3.062233
H      -0.457018    2.837860    1.519339
H       0.198988    1.618184    5.170463
H      -0.258079   -0.797016    4.722905
H       1.720465   -1.787248    4.051570
H       3.452626   -0.229444    4.004459
H       2.344491    2.077072    4.722905
