# Supplementary material for: Accelerating SCF Orbital Optimization with S‑GEK/RVO: Efficient Subspace Compression and Robust Convergence
Source: J Chem Theory Comput. 2025 Dec 8;21(24):12674–85. doi: 10.1021/acs.jctc.5c01714 (PMC12746458; doi:10.1021/acs.jctc.5c01714)
Supplement: Supplementary file 2 [file ct5c01714_si_002.zip › Coords/MTM/2203506.xyz]

25
2203506
Fe      2.006444    0.042539   -3.034134
C       1.716068   -0.274714   -5.042527
C       0.551296    0.314659   -4.451427
H      -0.318361   -0.066576   -4.448735
C       0.903687    1.550170   -3.873792
H       0.315401    2.136038   -3.411953
C       2.280379    1.769520   -4.098653
H       2.777068    2.529888   -3.821280
C       2.797586    0.651043   -4.816321
H       3.698118    0.536112   -5.096386
C       3.211228   -1.337827   -2.185320
H       3.885310   -1.826285   -2.644466
C       1.890098   -1.726070   -2.026436
H       1.501805   -2.527786   -2.357668
C       1.229573   -0.743549   -1.300689
H       0.313552   -0.760368   -1.050246
C       2.144430    0.280320   -1.000427
H       1.958596    1.076429   -0.517044
C       3.384395   -0.089702   -1.545747
H       4.190963    0.408566   -1.494581
B       1.803970   -1.679117   -5.696912
O       2.981752   -2.263584   -6.102064
H       3.616184   -1.724669   -5.989095
O       0.637898   -2.382720   -5.881916
H       0.803946   -3.100339   -6.283972
