# Supplementary material for: Accelerating SCF Orbital Optimization with S‑GEK/RVO: Efficient Subspace Compression and Robust Convergence
Source: J Chem Theory Comput. 2025 Dec 8;21(24):12674–85. doi: 10.1021/acs.jctc.5c01714 (PMC12746458; doi:10.1021/acs.jctc.5c01714)
Supplement: Supplementary file 2 [file ct5c01714_si_002.zip › Coords/MTM/7702799.xyz]

23
7702799
Zr      1.215045   -2.780360   -4.009727
Cl      3.358481   -1.974321   -4.681227
Cl     -0.377626   -4.156261   -2.806487
Cl      0.276138   -0.685892   -3.455497
Cl      0.391395   -3.254002   -6.197726
S       2.381224   -2.849824   -1.514893
S       2.563180   -5.217517   -4.126195
C       1.142989   -2.258866   -0.349405
C       3.578579   -1.515344   -1.400031
C       1.382292   -6.485878   -4.598494
C       3.567666   -5.212371   -5.616187
H       0.508938   -1.721163   -0.808050
H       1.566202   -1.741745    0.326915
H       0.701598   -2.999815    0.047391
H       3.983521   -1.381561   -2.248242
H       4.245618   -1.744318   -0.763069
H       3.139416   -0.717794   -1.128539
H       1.464383   -6.660824   -5.529439
H       0.504102   -6.187440   -4.405719
H       1.564418   -7.280854   -4.110934
H       3.003281   -5.235526   -6.379256
H       4.133527   -5.976475   -5.618597
H       4.099587   -4.425113   -5.637875
