# Supplementary material for: Accelerating SCF Orbital Optimization with S‑GEK/RVO: Efficient Subspace Compression and Robust Convergence
Source: J Chem Theory Comput. 2025 Dec 8;21(24):12674–85. doi: 10.1021/acs.jctc.5c01714 (PMC12746458; doi:10.1021/acs.jctc.5c01714)
Supplement: Supplementary file 2 [file ct5c01714_si_002.zip › Coords/MTM/2219775.xyz]

25
2219775
C       0.441849    5.932030    2.469635
H       0.861005    5.128432    2.754179
C       0.373229    6.994995    3.344453
H       0.741245    6.926416    4.217642
C      -0.241890    8.166102    2.929533
H      -0.315758    8.906397    3.520134
C      -0.746905    8.243473    1.642892
H      -1.150973    9.045312    1.331458
C      -0.654386    7.136548    0.817290
H      -1.015711    7.182266   -0.060299
Cl      0.967394    5.677586   -1.661145
N      -0.067790    5.997971    1.224061
Pd      0.000000    4.396050    0.000000
C      -0.441849    2.860070   -2.469635
H      -0.861005    3.663668   -2.754179
C      -0.373229    1.797105   -3.344453
H      -0.741245    1.865684   -4.217642
C       0.241890    0.625998   -2.929533
H       0.315758   -0.114297   -3.520134
C       0.746905    0.548627   -1.642892
H       1.150973   -0.253212   -1.331458
C       0.654386    1.655552   -0.817290
H       1.015711    1.609834    0.060299
Cl     -0.967394    3.114514    1.661145
N       0.067790    2.794129   -1.224061
