# Supplementary material for: Accelerating SCF Orbital Optimization with S‑GEK/RVO: Efficient Subspace Compression and Robust Convergence
Source: J Chem Theory Comput. 2025 Dec 8;21(24):12674–85. doi: 10.1021/acs.jctc.5c01714 (PMC12746458; doi:10.1021/acs.jctc.5c01714)
Supplement: Supplementary file 2 [file ct5c01714_si_002.zip › Coords/MTM/2241741.xyz]

19
2241741
Zn      1.084943    5.640450    5.388304
N       3.081710    5.640450    4.948145
H       3.302733    4.933514    4.507844
N       1.679940    5.640450    7.345292
H       1.361432    4.963596    7.746352
Cl      0.015211    3.807003    4.714253
C       3.832178    5.640450    6.192548
C       3.129612    5.640450    7.387367
C       3.816211    5.640450    8.591395
H       3.346433    5.640450    9.393939
C       5.202854    5.640450    8.599045
H       5.665909    5.640450    9.405272
C       5.888613    5.640450    7.410601
H       6.818924    5.640450    7.417684
C       5.217141    5.640450    6.209265
H       5.692802    5.640450    5.410263
H       3.302733    6.347386    4.507844
H       1.361432    6.317304    7.746352
Cl      0.015211    7.473897    4.714253
