# Supplementary material for: Accelerating SCF Orbital Optimization with S‑GEK/RVO: Efficient Subspace Compression and Robust Convergence
Source: J Chem Theory Comput. 2025 Dec 8;21(24):12674–85. doi: 10.1021/acs.jctc.5c01714 (PMC12746458; doi:10.1021/acs.jctc.5c01714)
Supplement: Supplementary file 2 [file ct5c01714_si_002.zip › Coords/MTM/4512495.xyz]

24
4512495
Pt     -0.102028   11.127492    1.530267
Cl     -0.014255   12.504810    3.407764
Cl      2.211823   10.875119    1.526676
S      -2.334900   11.364897    1.534756
S      -0.226487    9.781338   -0.256956
O      -1.495692    8.513459    2.363081
C      -2.799916    8.863126    2.815946
C      -2.914628   10.357490    2.936644
C      -2.944229   10.453188    0.076808
C      -1.880135   10.071622   -0.913711
C      -0.278548    8.075456    0.348128
C      -1.412077    7.660764    1.244882
H      -2.967192    8.452114    3.678785
H      -3.462770    8.533090    2.190513
H      -2.421245   10.631089    3.724670
H      -3.847106   10.572197    3.092254
H      -3.388072    9.644661    0.381046
H      -3.607452   10.997932   -0.374063
H      -1.821039   10.775863   -1.579045
H      -2.168662    9.266776   -1.371564
H      -0.285848    7.488998   -0.424936
H       0.549893    7.907370    0.824934
H      -2.245667    7.691436    0.750121
H      -1.273002    6.747950    1.544132
