# Supplementary material for: Accelerating SCF Orbital Optimization with S‑GEK/RVO: Efficient Subspace Compression and Robust Convergence
Source: J Chem Theory Comput. 2025 Dec 8;21(24):12674–85. doi: 10.1021/acs.jctc.5c01714 (PMC12746458; doi:10.1021/acs.jctc.5c01714)
Supplement: Supplementary file 2 [file ct5c01714_si_002.zip › Coords/MTM/2107603.xyz]

24
2107603
Pd      1.671830    6.431147    0.517686
S       1.066912    6.748830    2.685005
Cl      1.926184    8.730375    0.376318
S       1.557427    4.187771    0.816564
Cl      2.264336    6.052650   -1.697239
O       3.786628    5.260795    2.922584
C       0.528667    4.050876    2.299619
H      -0.402043    4.133573    2.039371
H       0.648914    3.166655    2.678658
C       3.204687    3.591590    1.314846
H       3.088579    2.971999    2.052066
H       3.578627    3.090320    0.573998
C       4.213241    4.623393    1.731062
H       5.072971    4.198458    1.877962
H       4.316803    5.282424    1.027393
C       0.821631    5.072501    3.363284
H       1.619849    4.806598    3.845696
H       0.085024    5.091585    3.994410
C       3.851113    6.678093    2.933466
H       3.947260    7.008880    2.026676
H       4.622813    6.968168    3.445802
C       2.596943    7.230254    3.547363
H       2.655785    8.198443    3.558244
H       2.542607    6.930000    4.467754
