# Supplementary material for: Accelerating SCF Orbital Optimization with S‑GEK/RVO: Efficient Subspace Compression and Robust Convergence
Source: J Chem Theory Comput. 2025 Dec 8;21(24):12674–85. doi: 10.1021/acs.jctc.5c01714 (PMC12746458; doi:10.1021/acs.jctc.5c01714)
Supplement: Supplementary file 2 [file ct5c01714_si_002.zip › Coords/MTM/7002103.xyz]

29
7002103
Ir      6.786562    0.579553    8.813403
Cl      8.823326   -0.573567    8.583015
O       6.355709    0.493478    5.831487
O       4.211438    1.941552    9.208251
N       8.060407    1.572657   11.366169
N       6.787108   -0.082516   11.800429
C       6.500357    0.520983    6.953020
C       7.249676    0.696532   10.868656
C       5.252245    1.418142    9.059849
C       8.231370    1.395491   12.822216
H       7.990423    2.200426   13.306349
H       9.143908    1.150370   13.043603
C       7.282718    0.279907   13.119021
H       7.738669   -0.465972   13.538684
H       6.561285    0.576803   13.694385
C       8.740227    2.639702   10.650918
H       8.846233    2.375165    9.724010
H       9.626585    2.752150   11.029222
C       8.048429    3.918699   10.694709
H       8.551901    4.572355   10.204494
H       7.957221    4.202651   11.608235
H       7.177248    3.824857   10.301807
C       5.816938   -1.172212   11.661757
H       6.165190   -1.970675   12.089935
H       5.683757   -1.368794   10.721470
C       4.521106   -0.806553   12.279696
H       3.901287   -1.533017   12.177517
H       4.169999   -0.024269   11.847869
H       4.651237   -0.625342   13.212685
