# Supplementary material for: Accelerating SCF Orbital Optimization with S‑GEK/RVO: Efficient Subspace Compression and Robust Convergence
Source: J Chem Theory Comput. 2025 Dec 8;21(24):12674–85. doi: 10.1021/acs.jctc.5c01714 (PMC12746458; doi:10.1021/acs.jctc.5c01714)
Supplement: Supplementary file 2 [file ct5c01714_si_002.zip › Coords/MTM/2214052.xyz]

24
2214052
C       1.889420    1.910325    5.793711
C       3.120691    1.910325    6.564224
H       3.870829    1.910325    5.965190
H       3.152965    2.694322    7.118673
N       1.772209    1.910325    4.562490
N       0.503922    1.910325    4.230964
N      -0.117895    1.910325    5.405025
N       0.712455    1.910325    6.405320
O       4.172924    0.222362    3.020320
H       4.668270    0.191033    2.320685
H       4.666354    0.244522    3.715383
O       1.848277    1.910325    1.393554
H       1.570337    1.161478    1.040307
Zn      3.057422    1.910325    2.958588
H       3.152965    1.126328    7.118673
H       1.570337    2.659172    1.040307
O       4.172924    3.598288    3.020320
H       4.668270    3.629617    2.320685
H       4.666354    3.576128    3.715383
Cl      1.276259    5.730975    0.993093
O       0.505486    6.825209    1.653060
O       2.535320    5.730975    1.364974
O       1.183018    5.730975   -0.318951
O       0.505486    4.636741    1.653060
