# Supplementary material for: Accelerating SCF Orbital Optimization with S‑GEK/RVO: Efficient Subspace Compression and Robust Convergence
Source: J Chem Theory Comput. 2025 Dec 8;21(24):12674–85. doi: 10.1021/acs.jctc.5c01714 (PMC12746458; doi:10.1021/acs.jctc.5c01714)
Supplement: Supplementary file 2 [file ct5c01714_si_002.zip › Coords/MTM/2017973.xyz]

23
2017973
W       7.320486    1.681047   11.614469
O       9.296824    0.564227   13.776219
O      10.150908    2.369755   10.394483
O       6.524050   -1.355001   11.813879
O       6.867094    1.467846    9.519171
H       7.218791    2.034638    9.128751
F       6.529890   -0.742899    8.858987
F       4.753564    0.515499    9.458843
F       5.834653    0.963461    7.507772
B       5.971372    0.536871    8.808904
C       7.096096    3.436658   13.042049
H       7.838337    3.723901   13.561090
C       6.728005    3.922235   11.762658
H       7.184696    4.588195   11.261829
C       5.559380    3.238323   11.371101
H       5.092344    3.376816   10.554976
C       5.190410    2.319317   12.365930
H       4.443729    1.732862   12.347718
C       6.149102    2.436437   13.407427
H       6.157298    1.932906   14.213307
C       8.574443    0.978849   12.996519
C       9.135002    2.065414   10.817912
C       6.867161   -0.271000   11.667045
