# Supplementary material for: Accelerating SCF Orbital Optimization with S‑GEK/RVO: Efficient Subspace Compression and Robust Convergence
Source: J Chem Theory Comput. 2025 Dec 8;21(24):12674–85. doi: 10.1021/acs.jctc.5c01714 (PMC12746458; doi:10.1021/acs.jctc.5c01714)
Supplement: Supplementary file 2 [file ct5c01714_si_002.zip › Coords/MTM/7022306.xyz]

27
7022306
C       7.856329    4.995485    0.674518
C       8.429673    5.529060   -0.472481
H       7.885179    5.914974   -1.148590
C       9.810393    5.490539   -0.615657
H      10.228657    5.852914   -1.387216
C      10.559474    4.914878    0.384984
H      11.505445    4.867085    0.310215
C       9.920569    4.406270    1.504939
H      10.444563    4.018216    2.195365
C       6.392824    5.030438    0.841557
H       5.863298    5.465573    0.182947
C       4.404901    4.558211    2.017191
C       3.536793    5.240159    1.178816
H       3.873633    5.708820    0.424755
C       2.174621    5.237306    1.442896
H       1.585535    5.711673    0.868601
C       1.662983    4.553931    2.532624
H       0.728341    4.554644    2.701254
C       2.520967    3.871982    3.369408
H       2.175318    3.399755    4.118696
C       3.886692    3.874122    3.122827
H       4.473080    3.409028    3.708258
Hg      7.411630    3.454753    3.427920
I       6.961111    4.606646    5.765538
I       7.621199    0.847371    2.773748
N       8.598214    4.441937    1.646524
N       5.813938    4.494724    1.845379
