# Supplementary material for: Accelerating SCF Orbital Optimization with S‑GEK/RVO: Efficient Subspace Compression and Robust Convergence
Source: J Chem Theory Comput. 2025 Dec 8;21(24):12674–85. doi: 10.1021/acs.jctc.5c01714 (PMC12746458; doi:10.1021/acs.jctc.5c01714)
Supplement: Supplementary file 2 [file ct5c01714_si_002.zip › Coords/MTM/7028276.xyz]

22
7028276
Au      1.360814    1.469089    4.400746
C       5.307642    1.389607    6.843985
H       5.507275    1.229404    5.910229
H       4.870358    2.257890    6.915128
C       6.510720    1.389607    7.612332
H       7.089684    2.096802    7.304637
H       6.959811    0.547877    7.509174
H       6.306354    1.532993    8.538974
C       1.456104   -1.956071    7.162351
H       0.690196   -1.468381    7.503839
H       1.363535   -2.024224    6.198359
C       1.488953   -3.274870    7.738612
H       0.666753   -3.731582    7.532296
H       1.584937   -3.205832    8.690153
H       2.226021   -3.766100    7.374002
I       1.201101    1.134698    1.820913
I      -0.420347    3.370638    4.490387
O       4.402687    0.338108    7.352659
O       2.673550   -1.232944    7.482496
P       3.034067    0.042485    6.682134
Se      3.109165   -0.249598    4.533606
Se      1.591287    1.649826    6.831890
