# Supplementary material for: Accelerating SCF Orbital Optimization with S‑GEK/RVO: Efficient Subspace Compression and Robust Convergence
Source: J Chem Theory Comput. 2025 Dec 8;21(24):12674–85. doi: 10.1021/acs.jctc.5c01714 (PMC12746458; doi:10.1021/acs.jctc.5c01714)
Supplement: Supplementary file 2 [file ct5c01714_si_002.zip › Coords/MTM/4076913.xyz]

27
4076913
Cr      8.558597    1.517774    4.304636
S      10.892664    1.718881    3.694335
S       9.908772    1.616032    6.318446
N      12.550500    1.822247    5.801638
C      11.308399    1.741538    5.346045
C      12.851671    1.847423    7.219739
C      13.672477    1.958490    4.877467
C       7.844115    3.560084    4.886123
C       7.846937    0.092556    5.234867
C       8.692561    0.162899    3.061896
C       8.396177    3.636350    3.632130
C       7.692133    2.798901    2.777584
C       6.673198    2.197656    3.518355
C       6.780262    2.664880    4.832946
O       7.372355   -0.792281    5.795331
O       8.732720   -0.684916    2.285509
H      12.140786    1.569754    7.716884
H      13.552689    1.243956    7.358247
H       6.079912    1.666013    3.203002
H       9.126333    4.124307    3.376137
H      14.460612    1.717844    5.280624
H      13.090100    2.673025    7.444815
H       8.149862    4.020644    5.602161
H       7.844018    2.650811    1.904487
H       6.257953    2.465699    5.515594
H      13.550272    1.369833    4.179979
H      13.687986    2.769283    4.563350
