# Supplementary material for: Accelerating SCF Orbital Optimization with S‑GEK/RVO: Efficient Subspace Compression and Robust Convergence
Source: J Chem Theory Comput. 2025 Dec 8;21(24):12674–85. doi: 10.1021/acs.jctc.5c01714 (PMC12746458; doi:10.1021/acs.jctc.5c01714)
Supplement: Supplementary file 2 [file ct5c01714_si_002.zip › Coords/MTM/2004035.xyz]

28
2004035
Au      2.934219    4.867438   12.399222
Cl      1.269686    4.885045   13.915035
Cl      4.104392    6.222938   13.765245
N       4.291667    4.864482   10.891438
N       1.961118    3.625549   11.096820
C       0.874699    2.952104   11.380958
C       2.592900    3.504740    9.915486
C       2.038940    2.707916    8.919459
C       5.824772    4.908179    8.686281
C       4.630819    4.237304    8.624511
C       0.283063    2.110298   10.415816
C       5.444351    5.540497   10.862097
C       0.906968    2.006197    9.194331
C       3.849709    4.224452    9.756430
C       6.255772    5.545638    9.740988
H       0.427703    3.043354   12.359998
H       2.500492    2.647512    7.945051
H       6.455173    4.908179    7.807615
H       4.313866    3.738647    7.721138
H      -0.622172    1.565374   10.628919
H       5.753085    6.095704   11.734586
H       0.489315    1.355886    8.439204
H       7.202613    6.059718    9.739444
F       9.172849    9.222595    9.620538
F       9.096280    7.042896   10.205801
B       9.878221    8.103186    9.819744
F      10.688367    8.222710   10.908424
F      10.401428    7.684211    8.678559
