# Supplementary material for: Accelerating SCF Orbital Optimization with S‑GEK/RVO: Efficient Subspace Compression and Robust Convergence
Source: J Chem Theory Comput. 2025 Dec 8;21(24):12674–85. doi: 10.1021/acs.jctc.5c01714 (PMC12746458; doi:10.1021/acs.jctc.5c01714)
Supplement: Supplementary file 2 [file ct5c01714_si_002.zip › Coords/MTM/2217295.xyz]

25
2217295
Br      4.422727    5.134527    2.638419
Br      0.925942    3.331938    1.486640
Zn      2.996923    3.216785    2.625694
S       3.254362    0.544734    5.116916
N       2.445968    3.116026    4.640591
C       2.102295    2.261447    6.863443
H       2.158910    1.532519    7.471030
C       1.916663    4.303393    5.048706
H       1.816482    5.003201    4.413605
C       2.519789    2.115493    5.534776
C       1.606256    3.486645    7.276144
H       1.327583    3.616394    8.174914
C       1.520209    4.524719    6.356738
H       1.194109    5.375866    6.622701
S       2.576966    0.054339    3.245777
N       4.208152    1.733833    1.915619
C       5.205547    2.022597    1.063851
H       5.411352    2.935462    0.899917
C       3.948208    0.441499    2.174704
C       5.949992    1.052827    0.411554
H       6.634081    1.296249   -0.200618
C       5.672445   -0.279034    0.672932
H       6.163324   -0.967432    0.239596
C       4.654157   -0.597863    1.587752
H       4.454119   -1.502740    1.799834
