# Supplementary material for: Accelerating SCF Orbital Optimization with S‑GEK/RVO: Efficient Subspace Compression and Robust Convergence
Source: J Chem Theory Comput. 2025 Dec 8;21(24):12674–85. doi: 10.1021/acs.jctc.5c01714 (PMC12746458; doi:10.1021/acs.jctc.5c01714)
Supplement: Supplementary file 2 [file ct5c01714_si_002.zip › Coords/MTM/7227113.xyz]

30
7227113
Zn      6.024785    8.383524    0.385808
Cl      7.286398    6.602221    0.620944
Cl      6.046378    9.300199   -1.604672
N       4.096135    8.222906    1.063969
N       6.111031    9.614123    2.021404
C       3.861323    8.958341    2.168807
C       2.607277    9.020537    2.724632
H       2.455955    9.514828    3.497065
C       1.565431    8.333113    2.111589
H       0.703291    8.384397    2.456255
C       1.816220    7.591131    1.012201
H       1.135993    7.105569    0.603506
C       3.089735    7.564943    0.506781
H       3.254099    7.065196   -0.258840
C       5.043386    9.709053    2.711008
C       4.883978   10.505592    3.952078
H       5.719825   10.922411    4.172773
H       4.613030    9.929465    4.670019
H       4.215078   11.181014    3.814484
C       7.329022   10.261175    2.399038
C       7.930297   11.090449    1.478113
H       7.537812   11.237754    0.647100
C       9.141055   11.706948    1.809155
H       9.557925   12.265617    1.193389
C       9.711545   11.495265    3.018892
H      10.501444   11.932816    3.240949
C       9.128426   10.638713    3.920745
H       9.535724   10.485952    4.742221
C       7.941228   10.003663    3.615586
H       7.556444    9.410078    4.220454
