# Supplementary material for: Accelerating SCF Orbital Optimization with S‑GEK/RVO: Efficient Subspace Compression and Robust Convergence
Source: J Chem Theory Comput. 2025 Dec 8;21(24):12674–85. doi: 10.1021/acs.jctc.5c01714 (PMC12746458; doi:10.1021/acs.jctc.5c01714)
Supplement: Supplementary file 2 [file ct5c01714_si_002.zip › Coords/MTM/7025913.xyz]

23
7025913
Ru      2.974595    3.010476   19.015734
Cl      4.963458    3.273412   20.362502
Cl      3.972464    4.319022   17.265154
S       2.046911    5.039541   19.999327
O       2.160003    8.104169   19.401233
O       4.454964    0.572645   17.913492
O       1.774187    1.528535   21.372473
O       0.627547    2.607134   17.132710
C       3.432401    6.186164   20.202731
H       4.009479    5.885615   20.948695
H       3.977445    6.203059   19.377433
C       2.900822    7.569760   20.493183
H       2.318422    7.532413   21.292478
H       3.658655    8.172637   20.697470
C       0.959048    7.393698   19.139650
H       0.445663    7.872088   18.440846
H       0.408303    7.375025   19.961422
C       1.213865    5.969200   18.680392
H       1.779427    5.975424   17.867875
H       0.354665    5.531713   18.454068
C       3.859917    1.444061   18.304435
C       2.199755    2.049606   20.464535
C       1.473234    2.762744   17.858399
