# Supplementary material for: Accelerating SCF Orbital Optimization with S‑GEK/RVO: Efficient Subspace Compression and Robust Convergence
Source: J Chem Theory Comput. 2025 Dec 8;21(24):12674–85. doi: 10.1021/acs.jctc.5c01714 (PMC12746458; doi:10.1021/acs.jctc.5c01714)
Supplement: Supplementary file 2 [file ct5c01714_si_002.zip › Coords/MTM/4021633.xyz]

23
4021633
Fe      0.360824   10.277494    1.146771
N      -0.120389   13.293425    0.502148
N      -0.324886   13.265631   -0.719343
N      -0.452873   13.366437   -1.840125
C      -0.516197   12.110695    1.207219
C      -1.471559   11.114503    0.814133
H      -1.962277   11.091840    0.001160
C      -1.543897   10.166095    1.875512
H      -2.097864    9.394284    1.895816
C      -0.639565   10.574877    2.904404
H      -0.490942   10.120128    3.724338
C       0.001937   11.778880    2.493798
H       0.651858   12.267729    2.984112
C       1.867441   10.377434   -0.227057
H       2.105313   11.138876   -0.743707
C       0.927873    9.370232   -0.599607
H       0.429108    9.345111   -1.407359
C       0.868125    8.409637    0.449821
H       0.324066    7.631520    0.464092
C       1.768359    8.821733    1.473608
H       1.930243    8.365916    2.291454
C       2.385053   10.039954    1.054301
H       3.028344   10.538103    1.545426
