# Supplementary material for: Accelerating SCF Orbital Optimization with S‑GEK/RVO: Efficient Subspace Compression and Robust Convergence
Source: J Chem Theory Comput. 2025 Dec 8;21(24):12674–85. doi: 10.1021/acs.jctc.5c01714 (PMC12746458; doi:10.1021/acs.jctc.5c01714)
Supplement: Supplementary file 2 [file ct5c01714_si_002.zip › Coords/MTM/4104513.xyz]

29
4104513
W       0.346249    2.993276    6.071357
C      -0.516428    1.877185    4.573503
C      -0.472947    1.762224    7.410834
C      -1.373467    4.081933    6.228729
C       2.016264    1.815767    6.033340
P       1.383698    4.438158    4.345038
C       1.173083    4.091382    7.581102
Cl      2.722544    3.518620    3.088964
O      -0.969258    1.064578    8.175643
O      -1.019963    1.251982    3.782177
O       1.631896    4.685090    8.440814
O      -2.356090    4.633120    6.379458
O       2.945858    1.148044    6.037527
C       0.785133    5.855181    3.363486
H       1.031517    5.826834    2.394914
C       1.952174    6.160696    4.313915
H       2.828385    6.288256    3.849168
C       1.737205    7.099289    5.483459
H       2.195526    6.726056    6.277577
H       2.162969    7.968589    5.274113
C      -0.589771    6.459912    3.656570
H      -0.980851    6.792199    2.809418
H      -1.185072    5.748093    4.004083
C       0.302010    7.343386    5.830973
H      -0.048345    6.557550    6.320841
H       0.245812    8.124496    6.436679
C      -0.545443    7.589058    4.650263
H      -0.216111    8.401665    4.189703
H      -1.468462    7.773312    4.958699
