# Supplementary material for: Accelerating SCF Orbital Optimization with S‑GEK/RVO: Efficient Subspace Compression and Robust Convergence
Source: J Chem Theory Comput. 2025 Dec 8;21(24):12674–85. doi: 10.1021/acs.jctc.5c01714 (PMC12746458; doi:10.1021/acs.jctc.5c01714)
Supplement: Supplementary file 2 [file ct5c01714_si_002.zip › Coords/MTM/2009836.xyz]

27
2009836
Au      0.706298    2.127204    0.659416
Cl     -1.146697    1.538489   -0.560637
P       2.480696    2.636040    1.900826
N      -1.250499    4.055508    2.817868
N       4.761996    5.816862   -1.529738
N       5.714938   -1.442633    1.772680
C       2.102932    3.279074    3.573393
C       1.211952    4.512421    3.626787
C      -0.177022    4.244024    3.159589
C       3.572420    3.886162    1.138627
C       3.591507    3.811075   -0.405794
C       4.264405    4.933389   -1.026499
C       3.536464    1.195804    2.313295
C       4.107075    0.489664    1.119939
C       5.005884   -0.615875    1.491027
H       2.930839    3.473981    4.017898
H       1.634541    2.592905    4.055274
H       1.602518    5.155455    3.030109
H       1.184901    4.875875    4.514462
H       4.468507    3.744774    1.454986
H       3.275572    4.760049    1.400257
H       2.681542    3.791105   -0.712810
H       4.035636    3.001890   -0.670095
H       3.018980    0.571941    2.827212
H       4.277373    1.505738    2.839225
H       4.579968    1.118320    0.569981
H       3.375104    0.116625    0.622040
