# Supplementary material for: Accelerating SCF Orbital Optimization with S‑GEK/RVO: Efficient Subspace Compression and Robust Convergence
Source: J Chem Theory Comput. 2025 Dec 8;21(24):12674–85. doi: 10.1021/acs.jctc.5c01714 (PMC12746458; doi:10.1021/acs.jctc.5c01714)
Supplement: Supplementary file 2 [file ct5c01714_si_002.zip › Coords/MTM/1513182.xyz]

29
1513182
Rh      0.851830    0.952439    3.322111
I       0.153913   -0.824768    5.192027
I      -1.408422    0.475138    1.742738
C       1.765188   -0.505948    2.572414
O       2.314065   -1.353665    2.127945
C       2.550040    1.400638    4.514179
H       2.783466    0.619335    5.058293
H       2.346371    2.157972    5.101560
H       3.305659    1.632084    3.934665
N       1.521529    2.428151    2.049277
N      -0.121606    2.634333    4.089377
C       2.361329    2.232888    1.012183
H       2.586684    1.344475    0.763071
C       2.903024    3.284289    0.300246
H       3.471630    3.120866   -0.443158
C       2.606212    4.584394    0.687026
H       2.994979    5.327632    0.239935
C       1.721788    4.768764    1.747720
H       1.481224    5.648341    2.015188
C       1.195765    3.681655    2.411146
C       0.203645    3.787864    3.483641
C      -0.399511    4.983056    3.844198
H      -0.134276    5.797074    3.431196
C      -1.400951    4.981900    4.819670
H      -1.849511    5.783738    5.058293
C      -1.714770    3.802556    5.416229
H      -2.388627    3.778788    6.084899
C      -1.057920    2.628092    5.056982
H      -1.272603    1.815013    5.498829
