# Supplementary material for: Accelerating SCF Orbital Optimization with S‑GEK/RVO: Efficient Subspace Compression and Robust Convergence
Source: J Chem Theory Comput. 2025 Dec 8;21(24):12674–85. doi: 10.1021/acs.jctc.5c01714 (PMC12746458; doi:10.1021/acs.jctc.5c01714)
Supplement: Supplementary file 2 [file ct5c01714_si_002.zip › Coords/MTM/2210474.xyz]

22
2210474
Ni      1.843391    1.309300    4.127042
N       0.226508    2.445249    4.113836
H       0.354748    3.160126    4.644573
H       0.071716    2.741674    3.277697
O      -1.342751   -0.274429    5.884337
O       0.709951    0.025139    5.085424
C      -0.505622    0.385458    5.244645
C      -0.933035    1.680094    4.587620
H      -1.517816    1.483175    3.838975
H      -1.433374    2.214812    5.224836
N       3.460274    0.173351    4.140249
H       3.332034   -0.541526    3.609511
H       3.615066   -0.123074    4.976388
O       5.029533    2.893029    2.369748
O       2.976832    2.593461    3.168661
C       4.192404    2.233142    3.009439
C       4.619818    0.938506    3.666464
H       5.204598    1.135425    4.415110
H       5.120156    0.403788    3.029249
O       4.931087    3.704795    6.190564
H       5.582731    3.215641    6.000720
H       4.279443    3.215641    6.380408
