# Supplementary material for: Accelerating SCF Orbital Optimization with S‑GEK/RVO: Efficient Subspace Compression and Robust Convergence
Source: J Chem Theory Comput. 2025 Dec 8;21(24):12674–85. doi: 10.1021/acs.jctc.5c01714 (PMC12746458; doi:10.1021/acs.jctc.5c01714)
Supplement: Supplementary file 2 [file ct5c01714_si_002.zip › Coords/MTM/2009581.xyz]

29
2009581
Zn      8.101042    1.709440   10.096282
S      10.064284    0.657754    9.582314
S       9.445569   -0.974303    8.509954
S       9.108388   -2.454924    9.866356
N       8.546249    2.988236   11.655148
C       7.743227    3.089913   12.713239
C       8.020357    3.908731   13.779406
C       9.143253    4.677160   13.756521
C       9.986296    4.579082   12.667469
C       9.649124    3.727871   11.656494
H       6.945045    2.574328   12.732085
H       7.433951    3.940224   14.525185
H       9.348656    5.275527   14.472684
H      10.776765    5.097367   12.620353
H      10.236783    3.662186   10.913408
S       6.137800    0.657754   10.610250
S       6.756515   -0.974303   11.682610
S       7.093696   -2.454924   10.326208
N       7.655835    2.988236    8.537416
C       8.458857    3.089913    7.479326
C       8.181727    3.908731    6.413158
C       7.058831    4.677160    6.436043
C       6.215788    4.579082    7.525096
C       6.552960    3.727871    8.536070
H       9.257040    2.574328    7.460479
H       8.768133    3.940224    5.667380
H       6.853428    5.275527    5.719880
H       5.425319    5.097367    7.572212
H       5.965301    3.662186    9.279156
