# Supplementary material for: Accelerating SCF Orbital Optimization with S‑GEK/RVO: Efficient Subspace Compression and Robust Convergence
Source: J Chem Theory Comput. 2025 Dec 8;21(24):12674–85. doi: 10.1021/acs.jctc.5c01714 (PMC12746458; doi:10.1021/acs.jctc.5c01714)
Supplement: Supplementary file 2 [file ct5c01714_si_002.zip › Coords/MTM/7055837.xyz]

29
7055837
Ru     -0.038968    8.346277    1.982618
Cl      0.899611    6.172980    2.142230
Cl      1.188876    8.779117   -0.004773
N      -1.059714   10.171311    1.742007
N      -1.274109    7.960397    3.632140
N       1.205222    9.019816    3.012936
C      -1.432314    8.854351    4.624121
C      -2.005298    6.833734    3.662571
O       2.037698    9.409139    3.703294
C      -2.405044   10.184587    1.692781
C      -0.414487   11.337066    1.617152
C      -2.940082    6.607295    4.639933
C      -1.076498   12.527775    1.446800
C      -3.115801   11.340139    1.514523
C      -2.336012    8.670815    5.636388
C      -2.450141   12.529865    1.388176
C      -3.122515    7.539973    5.633853
O      -1.470260    7.591112    0.925898
H       0.510811   11.310881    1.624461
H      -2.819677    9.388240    1.773631
H      -0.592541   13.249503    1.349989
H      -0.935514    9.619351    4.540735
H      -3.978488   11.313340    1.458883
H      -1.812649    6.239978    2.962516
H      -3.758109    7.428720    6.280057
H      -2.914542   13.340472    1.242586
H      -2.326379    9.276373    6.287515
H      -3.472055    5.824471    4.582502
H      -1.206973    7.198839    0.389334
