# Supplementary material for: Accelerating SCF Orbital Optimization with S‑GEK/RVO: Efficient Subspace Compression and Robust Convergence
Source: J Chem Theory Comput. 2025 Dec 8;21(24):12674–85. doi: 10.1021/acs.jctc.5c01714 (PMC12746458; doi:10.1021/acs.jctc.5c01714)
Supplement: Supplementary file 2 [file ct5c01714_si_002.zip › Coords/MTM/4509249.xyz]

29
4509249
Pd      2.881395    5.537395    7.721924
C       4.564757    4.946153    8.480170
N       5.536274    4.492287    8.879542
C       6.712365    3.860697    9.318027
C       6.599502    2.841563   10.254354
H       5.751582    2.592680   10.604117
C       7.754354    2.198644   10.665098
H       7.703289    1.503447   11.311392
C       8.988616    2.563649   10.137891
H       9.775288    2.111199   10.419176
C       9.074034    3.587976    9.201065
H       9.920539    3.832965    8.847178
C       7.933546    4.255087    8.779949
H       7.983902    4.958780    8.143652
C       2.551613    3.732892    7.104484
N       2.299004    2.674697    6.749472
C       1.899104    1.410574    6.298616
C       0.804626    0.822412    6.906422
H       0.353469    1.255626    7.621319
C       0.384292   -0.412209    6.448568
H      -0.364919   -0.835511    6.850315
C       1.054233   -1.037780    5.403901
H       0.763501   -1.889340    5.098374
C       2.139405   -0.428022    4.808341
H       2.587331   -0.859113    4.089945
C       2.580392    0.807660    5.251825
H       3.329879    1.230844    4.849703
Cl      3.230164    7.685401    8.512659
Cl      0.842021    6.078577    6.794707
