# Supplementary material for: Accelerating SCF Orbital Optimization with S‑GEK/RVO: Efficient Subspace Compression and Robust Convergence
Source: J Chem Theory Comput. 2025 Dec 8;21(24):12674–85. doi: 10.1021/acs.jctc.5c01714 (PMC12746458; doi:10.1021/acs.jctc.5c01714)
Supplement: Supplementary file 2 [file ct5c01714_si_002.zip › Coords/MTM/2105885.xyz]

24
2105885
Pt      6.817091    1.481296    7.400525
Cl      5.722660    2.775293    8.939638
Cl      8.539869    0.894038    8.842883
S       5.161115   -1.238443    7.201640
C       4.113139   -0.496557    5.912775
H       4.545602   -0.603889    5.053929
H       3.266445   -0.965986    5.886496
C       3.857891    0.990755    6.175565
H       3.534820    1.086292    7.079802
H       3.145385    1.276187    5.579510
S       5.253733    2.131302    5.953388
C       5.950925    1.778641    4.306172
H       5.216540    1.644181    3.687421
H       6.441001    2.560629    4.008742
C       6.877110    0.574402    4.222557
H       7.450324    0.664042    3.446133
H       6.344736   -0.231176    4.110275
S       7.896644    0.421071    5.716877
C       7.825174   -1.356390    6.127785
H       8.334941   -1.829358    5.446920
H       8.287538   -1.480235    6.965129
C       6.476006   -2.042842    6.235290
H       6.627697   -2.920368    6.622308
H       6.139808   -2.180840    5.338221
