# Supplementary material for: Accelerating SCF Orbital Optimization with S‑GEK/RVO: Efficient Subspace Compression and Robust Convergence
Source: J Chem Theory Comput. 2025 Dec 8;21(24):12674–85. doi: 10.1021/acs.jctc.5c01714 (PMC12746458; doi:10.1021/acs.jctc.5c01714)
Supplement: Supplementary file 2 [file ct5c01714_si_002.zip › Coords/MTM/7204268.xyz]

29
7204268
Cr      1.258852   -0.079612    0.178146
C       2.932544    0.899250    1.344458
C       3.230463   -0.478500    1.116705
C       3.229151   -0.969375   -0.221348
H       3.432878   -1.861750   -0.380064
C       2.930687   -0.141625   -1.288232
H       2.972356   -0.468875   -2.157254
C       2.564303    1.188000   -1.054784
H       2.311233    1.724250   -1.771496
C       2.572951    1.732500    0.253376
H       2.346787    2.623500    0.395010
O       2.961101    1.291125    2.636960
C       2.522088    2.609750    2.957239
H       1.663468    2.765125    2.533759
H       2.393395    2.671625    3.916651
O       3.404069    3.601125    2.558670
C       4.618981    3.608000    3.322356
H       5.191718    4.310625    3.006348
H       5.064341    2.763750    3.222003
H       4.414473    3.753750    4.248317
C       3.500223   -1.405250    2.243374
H       3.386603   -1.094500    3.111684
O       3.857826   -2.536875    2.083946
C       0.222484    0.133375    1.681107
O      -0.421471    0.295625    2.624861
C       0.494767   -1.747625   -0.072596
O      -0.033328   -2.741750   -0.260493
C      -0.094544    0.627000   -0.816355
O      -0.933016    1.075250   -1.479687
