# Supplementary material for: Accelerating SCF Orbital Optimization with S‑GEK/RVO: Efficient Subspace Compression and Robust Convergence
Source: J Chem Theory Comput. 2025 Dec 8;21(24):12674–85. doi: 10.1021/acs.jctc.5c01714 (PMC12746458; doi:10.1021/acs.jctc.5c01714)
Supplement: Supplementary file 2 [file ct5c01714_si_002.zip › Coords/MTM/2311971.xyz]

27
2311971
Zn      1.614633    6.810838    5.399957
S       0.318323    8.620662    5.926060
C       0.782021    9.569729    4.578436
N       0.235573   10.755452    4.379439
H       0.456940   11.192288    3.724626
H      -0.378977   10.981113    4.866043
N       1.697845    9.174954    3.669808
H       1.792305    9.600620    2.973693
N       2.296261    7.922737    3.768931
C       3.176942    7.609988    2.886585
C       3.608634    8.522056    1.781963
H       2.890933    8.625025    1.152682
H       4.373434    8.146827    1.338162
H       3.839094    9.378974    2.146916
C       3.809056    6.263702    2.978950
H       3.455162    5.795975    3.739645
H       4.758590    6.361436    3.077322
H       3.618682    5.766306    2.180708
N       0.809631    5.158435    4.733128
C       0.541105    4.039032    4.600964
S       0.159281    2.460628    4.437186
N       3.108094    6.268414    6.517344
C       4.000370    5.857932    7.130105
S       5.248520    5.300673    8.011926
O       1.403601   11.247264    1.799235
H       2.102285   11.576243    1.419263
H       0.871992   11.124223    1.239039
