# Supplementary material for: Accelerating SCF Orbital Optimization with S‑GEK/RVO: Efficient Subspace Compression and Robust Convergence
Source: J Chem Theory Comput. 2025 Dec 8;21(24):12674–85. doi: 10.1021/acs.jctc.5c01714 (PMC12746458; doi:10.1021/acs.jctc.5c01714)
Supplement: Supplementary file 2 [file ct5c01714_si_002.zip › Coords/MTM/2204693.xyz]

27
2204693
Cd      3.209250    6.881500    4.374599
S       2.270865    8.855114    5.602681
Cl      5.165737    7.587267    3.045337
N       3.767146   10.810011    6.533978
H       3.182292   11.299423    6.137560
C       5.616188    9.319753    7.772886
H       6.259321    8.797310    8.196166
C       5.695777   10.689172    7.851844
H       6.378705   11.098483    8.332104
C       4.761243   11.425492    7.215296
H       4.801038   12.353669    7.243786
C       3.641985    9.473899    6.442810
C       4.612334    8.716658    7.083428
H       4.573823    7.787105    7.041100
S       4.147635    4.907886    5.602681
Cl      1.252763    6.175733    3.045337
N       2.651354    2.952989    6.533978
H       3.236208    2.463577    6.137560
C       0.802313    4.443247    7.772886
H       0.159179    4.965690    8.196166
C       0.722723    3.073828    7.851844
H       0.039795    2.664517    8.332104
C       1.657257    2.337508    7.215296
H       1.617462    1.409331    7.243786
C       2.776515    4.289101    6.442810
C       1.806166    5.046342    7.083428
H       1.844677    5.975895    7.041100
