# Supplementary material for: Accelerating SCF Orbital Optimization with S‑GEK/RVO: Efficient Subspace Compression and Robust Convergence
Source: J Chem Theory Comput. 2025 Dec 8;21(24):12674–85. doi: 10.1021/acs.jctc.5c01714 (PMC12746458; doi:10.1021/acs.jctc.5c01714)
Supplement: Supplementary file 2 [file ct5c01714_si_002.zip › Coords/MTM/2107618.xyz]

24
2107618
Pd     -0.549296    2.511445   10.528728
S       0.552314    3.254364    8.688571
S       1.031348    3.450638   11.843833
Cl     -2.140344    1.609141    9.090215
Cl     -1.660937    1.834027   12.435336
O      -0.364208    5.864061   10.111708
C       2.407571    3.677248   10.690910
H       3.031214    4.312722   11.075975
H       2.873408    2.831481   10.595981
C      -1.244932    5.366484    9.102516
H      -1.726697    6.103083    8.696058
H      -1.892160    4.764334    9.502288
C      -0.733631    5.637681   11.463715
H      -1.444895    4.980373   11.502489
H      -1.061049    6.462763   11.855465
C       0.457421    5.144700   12.239193
H       0.239783    5.179174   13.184475
H       1.193641    5.758341   12.089446
C       2.014316    4.161036    9.329811
H       2.759320    4.041525    8.720124
H       1.811509    5.107927    9.372596
C      -0.449612    4.631034    8.044923
H       0.138568    5.263061    7.602366
H      -1.062916    4.283994    7.379081
