# Supplementary material for: Accelerating SCF Orbital Optimization with S‑GEK/RVO: Efficient Subspace Compression and Robust Convergence
Source: J Chem Theory Comput. 2025 Dec 8;21(24):12674–85. doi: 10.1021/acs.jctc.5c01714 (PMC12746458; doi:10.1021/acs.jctc.5c01714)
Supplement: Supplementary file 2 [file ct5c01714_si_002.zip › Coords/MTM/2107571.xyz]

24
2107571
Pd     -0.659330    2.519821   10.305518
S       0.465547    3.205839    8.469458
S       0.900919    3.470967   11.629202
Cl     -2.247236    1.663678    8.841344
Cl     -1.796371    1.870257   12.202527
O      -0.530986    5.850491    9.804634
C       2.295007    3.645510   10.492882
H       2.927644    4.274084   10.868642
H       2.743616    2.786053   10.419279
C      -1.365721    5.291513    8.781946
H      -1.859455    6.002940    8.340330
H      -2.004999    4.681719    9.178366
C      -0.916289    5.611876   11.175965
H      -1.601465    4.928067   11.214703
H      -1.271695    6.426040   11.567221
C       0.316617    5.162263   11.937816
H       0.133186    5.249534   12.885610
H       1.040266    5.773162   11.727339
C       1.906325    4.110589    9.102181
H       2.656025    3.981339    8.500448
H       1.703623    5.058421    9.129298
C      -0.522642    4.562411    7.774753
H       0.076111    5.197614    7.351215
H      -1.103776    4.202279    7.086505
