# Supplementary material for: Accelerating SCF Orbital Optimization with S‑GEK/RVO: Efficient Subspace Compression and Robust Convergence
Source: J Chem Theory Comput. 2025 Dec 8;21(24):12674–85. doi: 10.1021/acs.jctc.5c01714 (PMC12746458; doi:10.1021/acs.jctc.5c01714)
Supplement: Supplementary file 2 [file ct5c01714_si_002.zip › Coords/MTM/7043007.xyz]

30
7043007
Cr      2.634299    6.701458    2.074072
O       5.408219    5.576243    2.184269
O       3.751678    9.402653    1.457693
O       2.655607    6.229732   -0.880217
C       2.456623    3.650708    3.567791
H       3.457347    3.493500    3.420962
H       2.255152    3.288000    4.435141
C       1.968283    5.078933    3.460318
C       2.331429    6.197880    4.230792
H       3.017924    6.113625    4.858977
C       1.727015    7.423688    3.962867
H       1.981549    8.199450    4.435141
C       0.774379    7.560345    2.918414
H       0.389677    8.384400    2.664112
C       0.427816    6.446535    2.132803
H      -0.140947    6.473250    1.362330
C       1.019793    5.188875    2.429489
C       0.847340    3.861345    1.801303
C       0.034822    3.457538    0.758364
H      -0.588661    4.110000    0.317877
C       0.067986    2.115623    0.393562
H      -0.505751    1.746750   -0.333014
C       0.905377    1.213477    1.052022
H       0.945174    0.297975    0.756850
C       1.712921    1.624478    2.097988
H       2.263443    1.078875    2.588427
C       1.686389    2.963310    2.473386
C       4.341168    6.017040    2.134317
C       3.325520    8.359740    1.710481
C       2.630734    6.397215    0.260356
