# Supplementary material for: Accelerating SCF Orbital Optimization with S‑GEK/RVO: Efficient Subspace Compression and Robust Convergence
Source: J Chem Theory Comput. 2025 Dec 8;21(24):12674–85. doi: 10.1021/acs.jctc.5c01714 (PMC12746458; doi:10.1021/acs.jctc.5c01714)
Supplement: Supplementary file 2 [file ct5c01714_si_002.zip › Coords/MTM/2107590.xyz]

24
2107590
Pd      1.654050    6.407075    0.522597
S       1.056936    6.719695    2.693206
Cl      1.940319    8.705278    0.403624
S       1.510521    4.164814    0.800021
Cl      2.226439    6.046106   -1.701671
O       3.765685    5.222281    2.918776
C       0.475363    4.037487    2.283710
H      -0.450627    4.169117    2.028961
H       0.556094    3.140127    2.643250
C       3.165918    3.554001    1.317108
H       3.039944    2.941417    2.058772
H       3.538119    3.041405    0.581768
C       4.185736    4.577928    1.729946
H       5.041820    4.146335    1.877195
H       4.295350    5.233545    1.023514
C       0.823480    5.024710    3.365039
H       1.639311    4.741200    3.806785
H       0.114838    5.037367    4.027207
C       3.842396    6.648565    2.930520
H       3.944568    6.978904    2.024444
H       4.615162    6.930809    3.445439
C       2.584214    7.215585    3.543906
H       2.644010    8.183822    3.537582
H       2.532367    6.930809    4.469856
