# Supplementary material for: Accelerating SCF Orbital Optimization with S‑GEK/RVO: Efficient Subspace Compression and Robust Convergence
Source: J Chem Theory Comput. 2025 Dec 8;21(24):12674–85. doi: 10.1021/acs.jctc.5c01714 (PMC12746458; doi:10.1021/acs.jctc.5c01714)
Supplement: Supplementary file 2 [file ct5c01714_si_002.zip › Coords/MTM/2215192.xyz]

27
2215192
Pt     -2.353964    0.260185    7.459917
I      -1.038103    2.122289    8.686427
N      -3.358329   -1.284718    6.495101
C      -2.601010   -2.548809    6.748738
H      -1.834342   -2.612161    6.125089
H      -3.189537   -3.329658    6.596556
C      -4.752310   -1.426154    7.039178
H      -5.181893   -2.209950    6.637337
H      -5.270432   -0.623206    6.822343
H      -4.713213   -1.538125    8.011951
C      -3.497155   -1.146227    5.030968
H      -2.608735   -1.068142    4.625149
H      -4.020945   -0.343279    4.827064
H      -3.952786   -1.934443    4.668913
N      -1.349598   -1.284718    8.424733
C      -2.106917   -2.548809    8.171096
H      -2.873585   -2.612161    8.794745
H      -1.518391   -3.329658    8.323278
C       0.044382   -1.426154    7.880656
H       0.473965   -2.209950    8.282497
H       0.562504   -0.623206    8.097491
H       0.005286   -1.538125    6.907883
C      -1.210772   -1.146227    9.888866
H      -2.099192   -1.068142   10.294685
H      -0.686982   -0.343279   10.092770
H      -0.755141   -1.934443   10.250921
I      -3.669824    2.122289    6.233407
