# Supplementary material for: Accelerating SCF Orbital Optimization with S‑GEK/RVO: Efficient Subspace Compression and Robust Convergence
Source: J Chem Theory Comput. 2025 Dec 8;21(24):12674–85. doi: 10.1021/acs.jctc.5c01714 (PMC12746458; doi:10.1021/acs.jctc.5c01714)
Supplement: Supplementary file 2 [file ct5c01714_si_002.zip › Coords/MTM/4066326.xyz]

28
4066326
Au     -0.656958    1.518068   11.775758
N       0.719371    2.219218   13.152341
C      -1.953766    0.855506   10.472514
C      -2.756951    0.461609    9.644884
C      -3.705031    0.050238    8.657711
C      -3.315288   -0.766679    7.580794
H      -2.414982   -1.065196    7.523458
C      -4.223092   -1.146014    6.593621
H      -3.947168   -1.707371    5.878169
C      -5.545284   -0.689501    6.670899
H      -6.169404   -0.913025    5.990348
C      -5.935052    0.087371    7.737844
H      -6.833427    0.389528    7.800166
C      -5.026609    0.422292    8.725018
H      -5.325145    0.926859    9.472877
C       1.975608    1.754697   13.157327
H       2.256711    1.164944   12.466804
C       2.878962    2.120926   14.154472
H       3.761823    1.770715   14.149486
C       2.480102    3.008468   15.166574
C       1.188612    3.478814   15.126688
H       0.880268    4.084585   15.789790
C       0.336989    3.063075   14.109600
H      -0.557104    3.392899   14.097136
C       3.464828    3.418383   16.233519
H       3.884516    4.265879   15.981740
H       4.149124    2.726697   16.328248
H       2.989477    3.530508   17.086078
