# Supplementary material for: Accelerating SCF Orbital Optimization with S‑GEK/RVO: Efficient Subspace Compression and Robust Convergence
Source: J Chem Theory Comput. 2025 Dec 8;21(24):12674–85. doi: 10.1021/acs.jctc.5c01714 (PMC12746458; doi:10.1021/acs.jctc.5c01714)
Supplement: Supplementary file 2 [file ct5c01714_si_002.zip › Coords/MTM/4113398.xyz]

20
4113398
Au      0.000000    9.809700    4.904850
N       1.798118    8.011582    3.106732
C       1.146754    8.662946    3.758096
C       2.630962    7.178738    2.273888
H       3.109675    6.533260    2.560332
H       2.344518    6.700025    1.628410
H       3.276440    7.465182    1.795175
N      -1.798118   11.607818    6.702968
C      -1.146754   10.956454    6.051604
C      -2.630962   12.440662    7.535812
H      -3.109675   13.086140    7.249368
H      -2.344518   12.919375    8.181290
H      -3.276440   12.154218    8.014525
P       0.000000    4.904850    4.904850
F      -0.372769    6.433201    5.219741
F       0.314891    5.277619    3.376499
F      -1.528351    4.589959    4.532081
F       0.372769    3.376499    4.589959
F      -0.314891    4.532081    6.433201
F       1.528351    5.219741    5.277619
