# Supplementary material for: Accelerating SCF Orbital Optimization with S‑GEK/RVO: Efficient Subspace Compression and Robust Convergence
Source: J Chem Theory Comput. 2025 Dec 8;21(24):12674–85. doi: 10.1021/acs.jctc.5c01714 (PMC12746458; doi:10.1021/acs.jctc.5c01714)
Supplement: Supplementary file 2 [file ct5c01714_si_002.zip › Coords/MTM/2208470.xyz]

25
2208470
C       1.815026    4.913612    2.395830
H       2.611839    4.561602    2.775220
C       0.980686    5.681248    3.188217
H       1.200562    5.853417    4.096362
C      -0.181403    6.193846    2.634069
H      -0.773540    6.720679    3.157597
C      -0.466130    5.927010    1.305459
H      -1.259985    6.264850    0.907398
C       0.417337    5.162747    0.564603
H       0.228456    4.996246   -0.351757
Cl      2.902786    5.140194   -1.607850
N       1.536156    4.648813    1.106055
Pd      2.782228    3.492777    0.000000
C       3.749430    2.071943   -2.395830
H       2.952616    2.423953   -2.775220
C       4.583769    1.304306   -3.188217
H       4.363893    1.132137   -4.096362
C       5.745858    0.791709   -2.634069
H       6.337995    0.264876   -3.157597
C       6.030585    1.058544   -1.305459
H       6.824440    0.720705   -0.907398
C       5.147118    1.822808   -0.564603
H       5.335999    1.989308    0.351757
Cl      2.661669    1.845360    1.607850
N       4.028299    2.336742   -1.106055
