# Supplementary material for: Accelerating SCF Orbital Optimization with S‑GEK/RVO: Efficient Subspace Compression and Robust Convergence
Source: J Chem Theory Comput. 2025 Dec 8;21(24):12674–85. doi: 10.1021/acs.jctc.5c01714 (PMC12746458; doi:10.1021/acs.jctc.5c01714)
Supplement: Supplementary file 2 [file ct5c01714_si_002.zip › Coords/MTM/2107609.xyz]

24
2107609
Pd      1.692023    6.428554    0.516107
S       1.077996    6.757370    2.679707
Cl      1.913488    8.726067    0.343038
S       1.600118    4.193465    0.839803
Cl      2.306697    6.024062   -1.687270
O       3.804755    5.269223    2.944102
C       0.599947    4.051288    2.319153
H      -0.333807    4.060206    2.055488
H       0.777577    3.187523    2.723317
C       3.248504    3.619406    1.316498
H       3.142938    2.981137    2.039979
H       3.624846    3.137837    0.563822
C       4.252544    4.651337    1.753506
H       5.112065    4.229647    1.905866
H       4.360977    5.318908    1.058307
C       0.800126    5.104878    3.364688
H       1.562003    4.861546    3.913913
H       0.019260    5.130358    3.938546
C       3.859089    6.688448    2.938628
H       3.947991    7.013315    2.029031
H       4.627010    6.992931    3.448622
C       2.591392    7.219701    3.553541
H       2.645382    8.187934    3.587297
H       2.531821    6.897382    4.466787
