# Supplementary material for: Accelerating SCF Orbital Optimization with S‑GEK/RVO: Efficient Subspace Compression and Robust Convergence
Source: J Chem Theory Comput. 2025 Dec 8;21(24):12674–85. doi: 10.1021/acs.jctc.5c01714 (PMC12746458; doi:10.1021/acs.jctc.5c01714)
Supplement: Supplementary file 2 [file ct5c01714_si_002.zip › Coords/MTM/7044239.xyz]

30
7044239
Re      5.051667    9.784829    3.419788
Br      7.094267   11.435932    3.464560
S       5.172872   10.065792    8.239034
S       5.307463   14.211316    8.056517
O       4.754310   10.788026    0.474234
O       7.186558    7.654368    2.510008
O       2.852290    7.718320    2.939002
O       2.937334   11.930638    4.266545
O       5.303026    8.316628    6.210280
C       4.871892   10.375889    1.530340
C       6.428560    8.414688    2.859443
C       3.665012    8.492852    3.165199
C       3.706424   11.171739    3.959229
C       5.290455    9.432239    5.562889
C       5.287497   10.491003    6.536316
C       5.362187   11.885161    6.367838
H       5.437617   12.320036    5.527009
C       5.313379   12.544579    7.583063
C       5.188402   11.716043    8.685969
C       5.093745   12.415254    9.915233
H       4.999827   12.001696   10.765422
C       5.156603   13.765356    9.709316
H       5.120367   14.399193   10.415986
C       5.238689    7.012003    5.572249
H       6.002603    6.889784    4.956056
H       4.397866    6.918207    5.059015
C       5.291934    6.002980    6.681394
H       5.226857    5.100543    6.303879
H       4.544289    6.153623    7.296026
H       6.138673    6.093934    7.164988
