# Supplementary material for: Accelerating SCF Orbital Optimization with S‑GEK/RVO: Efficient Subspace Compression and Robust Convergence
Source: J Chem Theory Comput. 2025 Dec 8;21(24):12674–85. doi: 10.1021/acs.jctc.5c01714 (PMC12746458; doi:10.1021/acs.jctc.5c01714)
Supplement: Supplementary file 2 [file ct5c01714_si_002.zip › Coords/MTM/8103357.xyz]

30
8103357
Br     -0.591991    1.021821    4.004967
Fe      3.505097    1.836792   10.158508
C       1.524456    1.607970   10.526772
H       0.865266    1.487011    9.882128
C       2.222045    0.610341   11.156890
H       2.118367   -0.301841   11.009802
C       3.110351    1.194048   12.046681
H       3.700422    0.737957   12.602346
C       2.965714    2.584515   11.968597
H       3.440586    3.220378   12.453442
C       1.964769    2.830870   11.017065
H       1.652454    3.667592   10.757392
C       4.483770    0.691349    8.792588
H       4.337852   -0.213064    8.630973
C       5.402796    1.240656    9.729592
H       5.968547    0.755713   10.287073
C       5.311917    2.648878    9.667852
H       5.799589    3.250341   10.181751
C       4.348092    2.986230    8.689445
H       4.101056    3.848474    8.445751
C       3.820740    1.783304    8.142132
C       2.753237    1.651248    7.135034
C       2.220765    2.766507    6.489663
H       2.542040    3.617655    6.684328
C       1.214701    2.600051    5.558833
H       0.847347    3.331349    5.117206
C       0.766708    1.317226    5.301157
C       1.335019    0.270769    5.965231
H       1.021424   -0.585927    5.787273
N       2.314204    0.409483    6.859381
