# Supplementary material for: Accelerating SCF Orbital Optimization with S‑GEK/RVO: Efficient Subspace Compression and Robust Convergence
Source: J Chem Theory Comput. 2025 Dec 8;21(24):12674–85. doi: 10.1021/acs.jctc.5c01714 (PMC12746458; doi:10.1021/acs.jctc.5c01714)
Supplement: Supplementary file 2 [file ct5c01714_si_002.zip › Coords/MTM/7700299.xyz]

24
7700299
Au      3.660755    3.597300    1.482070
C       3.096963    2.660424    3.126882
N       2.815067    2.125793    4.080642
C       2.451398    1.514787    5.324151
C       1.988361    0.203669    5.287932
H       1.870842   -0.276226    4.497157
C       1.722696   -0.318232    6.495223
H       1.328896   -1.154548    6.504881
N       1.958730    0.241857    7.678368
C       2.484193    1.451140    7.642149
H       2.654060    1.871207    8.453448
C       2.802794    2.163981    6.495223
H       3.214037    2.996477    6.508503
C       4.387132    4.646195   -0.132802
C       4.430707    6.008230   -0.048292
F       3.900926    6.704522    0.956174
C       5.099805    6.759258   -1.026197
F       5.167402    8.113656   -0.957381
C       5.569344    6.199169   -2.148977
F       6.248597    6.848363   -3.108773
C       5.477878    4.798946   -2.257633
F       5.987501    4.162481   -3.353853
C       4.881296    4.098835   -1.279728
F       4.779243    2.722797   -1.400457
