# Supplementary material for: Accelerating SCF Orbital Optimization with S‑GEK/RVO: Efficient Subspace Compression and Robust Convergence
Source: J Chem Theory Comput. 2025 Dec 8;21(24):12674–85. doi: 10.1021/acs.jctc.5c01714 (PMC12746458; doi:10.1021/acs.jctc.5c01714)
Supplement: Supplementary file 2 [file ct5c01714_si_002.zip › Coords/MTM/2203319.xyz]

28
2203319
Pd      1.787973    6.900982    4.860712
Cl      1.849270    6.614681    7.221191
N       0.893692    8.829018    4.952680
C       1.003970    9.619853    6.015514
H       1.504710    9.322142    6.739517
C       0.409920   10.860531    6.092754
H       0.535222   11.398247    6.841475
C      -0.367348   11.290703    5.048459
H      -0.821436   12.101211    5.094803
C      -0.459202   10.499869    3.939281
H      -0.947762   10.784465    3.199829
C       0.169809    9.291977    3.923833
H       0.092900    8.763443    3.162753
C       1.891780    6.695207    2.749773
H       0.998239    6.570615    2.977375
H       2.125432    7.339154    2.120517
C       2.876452    5.920111    3.350191
H       3.771685    6.038146    3.127738
C       2.505383    4.975831    4.277081
H       1.598029    4.797467    4.375949
C       3.466746    4.213849    5.140118
H       4.200933    4.689924    5.265763
H       3.100022    4.052535    5.932094
O       3.778074    3.011204    4.505713
C       4.422908    2.083974    5.356392
H       5.136704    2.523326    5.824986
H       4.780955    1.363960    4.832185
H       3.790669    1.736426    5.988737
