# Supplementary material for: Accelerating SCF Orbital Optimization with S‑GEK/RVO: Efficient Subspace Compression and Robust Convergence
Source: J Chem Theory Comput. 2025 Dec 8;21(24):12674–85. doi: 10.1021/acs.jctc.5c01714 (PMC12746458; doi:10.1021/acs.jctc.5c01714)
Supplement: Supplementary file 2 [file ct5c01714_si_002.zip › Coords/MTM/1100828.xyz]

29
1100828
Zr      1.237952    2.118785    4.012106
C      -0.369255    2.782055    5.678827
C      -0.787593    1.617755    5.010143
C      -0.607779    0.726642    4.171792
C       0.158338    0.118010    3.153795
C       0.719935    2.836878    1.626799
C       2.070439    3.202987    1.866328
C       2.055983    4.204675    2.864364
C       0.725086    4.448128    3.253599
C      -0.102505    3.602547    2.485111
C       3.385705    2.560903    5.249671
C       2.561671    1.864924    6.167865
C       2.356886    0.566818    5.668847
C       3.067476    0.444162    4.461223
C       3.704364    1.680012    4.201733
H      -0.127435    2.555328    6.607001
H      -0.876491    3.540290    5.618945
H       0.480926   -0.808413    3.323461
H      -0.239914    0.074337    2.185700
H       0.395324    2.194794    0.987058
H       2.819906    2.838737    1.428190
H       2.810688    4.636758    3.230644
H       0.414712    5.076274    3.899328
H      -1.073060    3.551441    2.536010
H       3.633335    3.473387    5.322528
H       2.180493    2.212449    6.970286
H       1.823464   -0.120797    6.092014
H       3.080145   -0.334516    3.894338
H       4.247713    1.882579    3.451210
