# Supplementary material for: Accelerating SCF Orbital Optimization with S‑GEK/RVO: Efficient Subspace Compression and Robust Convergence
Source: J Chem Theory Comput. 2025 Dec 8;21(24):12674–85. doi: 10.1021/acs.jctc.5c01714 (PMC12746458; doi:10.1021/acs.jctc.5c01714)
Supplement: Supplementary file 2 [file ct5c01714_si_002.zip › Coords/MTM/7051135.xyz]

25
7051135
Pd      0.410788    1.643864    7.381534
Cl     -0.699049    1.752483    9.403333
O       0.564156    4.153042    6.271811
N       0.214584   -0.545241    7.210049
N       0.957472   -2.308436    5.792419
N       1.338853    1.224382    5.588335
N       1.391855   -0.099622    5.278786
C       0.761500    3.576737    7.297709
C       1.255832    4.248379    8.555084
H       1.339530    3.596018    9.254996
H       0.630081    4.925378    8.823543
H       2.110823    4.651150    8.389352
C       1.949516    1.848891    4.587092
H       2.056726    2.770123    4.528195
C       2.410683    0.933015    3.632418
H       2.876457    1.124760    2.850325
C       2.039811   -0.287082    4.081676
H       2.193260   -1.101194    3.659812
C       0.820610   -1.044420    6.137581
C       0.398117   -3.161111    6.634779
H       0.462030   -4.070560    6.448501
C      -0.269800   -2.778693    7.767512
H      -0.665940   -3.403202    8.331825
C      -0.329223   -1.421482    8.033232
H      -0.758449   -1.123689    8.802998
