# Supplementary material for: Accelerating SCF Orbital Optimization with S‑GEK/RVO: Efficient Subspace Compression and Robust Convergence
Source: J Chem Theory Comput. 2025 Dec 8;21(24):12674–85. doi: 10.1021/acs.jctc.5c01714 (PMC12746458; doi:10.1021/acs.jctc.5c01714)
Supplement: Supplementary file 2 [file ct5c01714_si_002.zip › Coords/MTM/2212563.xyz]

29
2212563
Mo     -2.425624    1.725984    5.946479
O      -5.055396    0.055161    6.107438
O      -3.860688    3.823261    4.132514
O      -1.935402   -0.017119    3.328311
O      -3.870932    3.306519    8.274517
N      -0.392868    2.685793    5.999499
N      -1.117542    0.474896    7.267484
C      -4.062461    0.665742    6.037456
C      -3.329557    3.030077    4.792008
C      -2.008285    0.616921    4.266548
C      -3.243855    2.749197    7.486920
C      -0.082396    3.816287    5.335261
H      -0.765904    4.250604    4.839454
C       1.177547    4.373608    5.341191
H       1.364130    5.160452    4.843012
C       2.164381    3.756053    6.093204
H       3.040688    4.121260    6.126416
C       1.862422    2.605904    6.791841
H       2.530647    2.169051    7.306626
C       0.579114    2.095502    6.736093
C       0.170062    0.871171    7.465569
C       1.026778    0.154706    8.287565
H       1.922971    0.443194    8.412109
C       0.568963   -0.978958    8.922150
H       1.143181   -1.477947    9.491497
C      -0.732825   -1.378403    8.721692
H      -1.067621   -2.159540    9.146330
C      -1.541258   -0.630236    7.899697
H      -2.440906   -0.908579    7.772779
