# Supplementary material for: Accelerating SCF Orbital Optimization with S‑GEK/RVO: Efficient Subspace Compression and Robust Convergence
Source: J Chem Theory Comput. 2025 Dec 8;21(24):12674–85. doi: 10.1021/acs.jctc.5c01714 (PMC12746458; doi:10.1021/acs.jctc.5c01714)
Supplement: Supplementary file 2 [file ct5c01714_si_002.zip › Coords/MTM/2009890.xyz]

18
2009890
As      0.410918    1.262981   11.367320
As     -0.949991   -0.645230   11.297327
As     -1.670637    1.337726   10.306222
Cr      0.268006    0.018686    9.140509
O       0.391933    2.614997    7.659331
O      -2.137460   -0.613354    7.473764
C       0.323059    1.649899    8.269587
C      -1.244662   -0.369331    8.148781
C       2.326933   -0.142896    8.476327
C       2.261761   -0.725472    9.711783
C       1.389711   -1.802688    9.659476
C       0.916791   -1.899418    8.359257
C       1.494344   -0.879360    7.608269
H       2.837537    0.626544    8.244679
H       2.742499   -0.439680   10.486434
H       1.163283   -2.374272   10.386801
H       0.299467   -2.550144    8.032957
H       1.349866   -0.703488    6.687904
