# Supplementary material for: Accelerating SCF Orbital Optimization with S‑GEK/RVO: Efficient Subspace Compression and Robust Convergence
Source: J Chem Theory Comput. 2025 Dec 8;21(24):12674–85. doi: 10.1021/acs.jctc.5c01714 (PMC12746458; doi:10.1021/acs.jctc.5c01714)
Supplement: Supplementary file 2 [file ct5c01714_si_002.zip › Coords/MTM/2001882.xyz]

30
2001882
Br      0.879148    1.806815    2.079672
Cu      2.944560    3.129325    2.202297
N       2.726483    4.831602    1.268784
N       4.373772    2.093548    3.082649
C       3.585677    5.859751    1.417636
C       4.206061    0.771404    3.303091
C       5.180685    0.031998    3.955204
C       3.340951    7.076666    0.878934
C       2.202432    7.346031    0.170116
C       7.403708   -0.166002    5.117665
C       6.358377    0.619385    4.387583
C       1.899443    8.729671   -0.354409
C       6.506843    1.943489    4.125320
C       1.334130    6.288001   -0.014176
C       5.513525    2.652907    3.459031
C       1.619698    5.092275    0.552878
H       3.416799    0.335575    3.005388
H       4.366445    5.661268    1.920897
H       5.150353   -0.872769    4.139497
H       4.165438    7.740388    1.176638
H       7.018897   -0.997869    5.457898
H       1.091408    8.714807   -0.857670
H       7.702235    0.324561    5.897365
H       8.138925   -0.345177    4.508082
H       2.606525    9.002331   -0.949816
H       1.985756    9.254342    0.581231
H       7.295610    2.556748    4.430112
H       0.471491    6.378200   -0.581231
H       5.531415    3.579560    3.544089
H       1.165190    4.218975    0.276439
