# Supplementary material for: Accelerating SCF Orbital Optimization with S‑GEK/RVO: Efficient Subspace Compression and Robust Convergence
Source: J Chem Theory Comput. 2025 Dec 8;21(24):12674–85. doi: 10.1021/acs.jctc.5c01714 (PMC12746458; doi:10.1021/acs.jctc.5c01714)
Supplement: Supplementary file 2 [file ct5c01714_si_002.zip › Coords/MTM/4082339.xyz]

29
4082339
C       0.908371    0.315916    2.939398
C       1.326110    0.994063    1.767740
C       1.369651    2.407671    1.753768
C       1.057039    3.144871    2.908732
C       0.611401    2.474844    4.056439
C       0.579201    1.055593    4.095724
C       0.516404   -1.128924    2.862461
C      -0.897991   -1.249803    2.334153
C      -1.478742   -2.494572    2.117586
C      -2.772936   -2.572299    1.637908
C      -3.458174   -1.388187    1.395121
C      -2.827300   -0.187556    1.637183
C      -1.241955    2.550848    0.865906
C      -2.089025    2.500204    3.229909
Cr     -0.612197    1.769902    2.399840
N      -1.556755   -0.089047    2.091820
O      -1.628012    3.099330   -0.089367
O      -3.024616    2.982761    3.712490
H       1.500047    0.543981    1.016151
H       0.295823    0.609414    4.817645
H       1.072996    4.087404    2.894216
H       0.336876    2.936683    4.772281
H       1.589768    2.879841    0.961714
H      -3.295656    0.623967    1.506081
H      -0.986983   -3.219162    2.286340
H       0.544081   -1.522822    3.737984
H      -3.171164   -3.367087    1.497008
H      -4.344009   -1.382097    1.079661
H       1.073410   -1.570773    2.286340
