# Supplementary material for: Accelerating SCF Orbital Optimization with S‑GEK/RVO: Efficient Subspace Compression and Robust Convergence
Source: J Chem Theory Comput. 2025 Dec 8;21(24):12674–85. doi: 10.1021/acs.jctc.5c01714 (PMC12746458; doi:10.1021/acs.jctc.5c01714)
Supplement: Supplementary file 2 [file ct5c01714_si_002.zip › Coords/MTM/2206318.xyz]

29
2206318
Ag      7.128592    6.323734    6.893788
O      11.394969    4.853943    9.930496
O       7.976049   10.744372    3.811110
N       8.064876    5.319175    8.569105
N       6.791120    7.594447    5.185271
C       9.390101    5.376336    8.706619
C      10.055177    4.775406    9.773337
C       9.313034    4.092960   10.709417
C       7.944876    4.026904   10.559133
C       7.355805    4.653866    9.491433
C       7.446947    8.761618    5.054632
C       7.304007    9.578791    3.944696
C       6.471245    9.163316    2.920214
C       5.817097    7.962788    3.049871
C       5.984823    7.212356    4.188292
H       9.888291    5.833717    8.068160
H       9.728906    3.682441   11.433331
H       7.426634    3.561871   11.175983
H       6.430434    4.617249    9.404995
H       8.019610    9.030991    5.737293
H       6.356294    9.686035    2.159957
H       5.262311    7.659113    2.368193
H       5.521776    6.409547    4.267854
H      11.775900    5.101781    9.213458
H       8.274353   10.969836    4.577261
O       4.652176    5.462197    7.755806
O       5.267775    4.458107    5.946511
O       3.350717    4.023172    6.811869
N       4.410710    4.646329    6.835443
