# Supplementary material for: Accelerating SCF Orbital Optimization with S‑GEK/RVO: Efficient Subspace Compression and Robust Convergence
Source: J Chem Theory Comput. 2025 Dec 8;21(24):12674–85. doi: 10.1021/acs.jctc.5c01714 (PMC12746458; doi:10.1021/acs.jctc.5c01714)
Supplement: Supplementary file 2 [file ct5c01714_si_002.zip › Coords/MTM/2214521.xyz]

27
2214521
Zn      6.066750    4.758080    7.805850
N       4.849517    3.225988    7.105613
H       3.987068    3.388728    7.303153
H       4.931054    3.136442    6.213457
C       5.324544    2.010500    7.798565
H       4.999002    1.220939    7.338540
H       4.985655    1.994927    8.707165
O       6.844265    5.583070    6.171825
C       7.747604    6.376447    6.608953
O       8.022064    6.462099    7.804081
C       8.469183    7.210392    5.580662
H       9.108618    7.774141    6.018831
H       7.829748    7.757011    5.112311
H       8.915696    6.636519    4.957235
N       7.283983    3.225988    8.506087
H       8.146432    3.388728    8.308547
H       7.202446    3.136442    9.398243
C       6.808956    2.010500    7.813135
H       7.134498    1.220939    8.273160
H       7.147845    1.994927    6.904535
O       5.289235    5.583070    9.439875
C       4.385896    6.376447    9.002747
O       4.111436    6.462099    7.807619
C       3.664317    7.210392   10.031038
H       3.024882    7.774141    9.592869
H       4.303752    7.757011   10.499389
H       3.217804    6.636519   10.654465
