# Supplementary material for: Accelerating SCF Orbital Optimization with S‑GEK/RVO: Efficient Subspace Compression and Robust Convergence
Source: J Chem Theory Comput. 2025 Dec 8;21(24):12674–85. doi: 10.1021/acs.jctc.5c01714 (PMC12746458; doi:10.1021/acs.jctc.5c01714)
Supplement: Supplementary file 2 [file ct5c01714_si_002.zip › Coords/MTM/4111058.xyz]

23
4111058
Tc      7.326337    1.526611    5.528926
C       8.429438    1.671395    3.939056
C       8.221685   -0.085333    6.004775
C       8.634140    2.485231    6.591786
C       4.311534    1.617798    6.757837
C       2.761002    1.971823    5.203978
H       2.356349    2.132616    4.381538
C       2.129276    1.818083    6.387138
H       1.210105    1.850524    6.526616
C       2.884842    1.409755    8.796743
H       3.257622    2.151657    9.277702
H       3.311889    0.598035    9.079307
H       1.942164    1.353336    8.974698
B       5.295310    1.944319    4.468111
H       6.023778    2.813868    4.869712
H       5.853441    0.888590    4.521016
H       5.002710    2.207370    3.438858
N       4.131387    1.845587    5.435320
N       3.100679    1.600872    7.358314
O       9.082839    1.737687    3.003229
O       8.715318   -1.079707    6.292148
O       9.373017    3.049415    7.250459
S       5.843275    1.407780    7.505488
