# Supplementary material for: Accelerating SCF Orbital Optimization with S‑GEK/RVO: Efficient Subspace Compression and Robust Convergence
Source: J Chem Theory Comput. 2025 Dec 8;21(24):12674–85. doi: 10.1021/acs.jctc.5c01714 (PMC12746458; doi:10.1021/acs.jctc.5c01714)
Supplement: Supplementary file 2 [file ct5c01714_si_002.zip › Coords/MTM/2200726.xyz]

29
2200726
Cd      1.249382    2.961831    0.820342
Br     -0.532728    3.268835    2.677260
Br     -0.096424    2.133747   -1.221004
O       2.966492    4.274119    2.568698
O       3.601791    2.252818   -0.573938
N       3.400045    6.439543    2.049486
N       5.071408    1.157751    0.750429
N       2.112819    5.066029    0.643714
N       2.873113    1.545797    1.443396
N       1.338367    5.861976   -1.331208
N       2.228387    0.966653    3.548292
C       2.826279    5.224448    1.800483
C       3.851021    1.667123    0.488429
C       1.989043    6.085782   -0.200434
C       3.171367    1.017559    2.637105
C       2.580459    7.331656    0.069091
C       4.475351    0.518301    2.925785
C       3.261462    7.481710    1.201918
C       5.379467    0.604482    1.952347
H       3.862961    6.543075    2.767079
H       5.673685    1.182303    0.137499
H       1.016424    5.081901   -1.494702
H       1.237481    6.496679   -1.902410
H       2.496619    8.036499   -0.531526
H       4.683912    0.150188    3.754198
H       3.643019    8.303259    1.410561
H       6.238555    0.279595    2.097371
H       1.442946    1.269097    3.371117
H       2.396156    0.632754    4.322664
