# Supplementary material for: Accelerating SCF Orbital Optimization with S‑GEK/RVO: Efficient Subspace Compression and Robust Convergence
Source: J Chem Theory Comput. 2025 Dec 8;21(24):12674–85. doi: 10.1021/acs.jctc.5c01714 (PMC12746458; doi:10.1021/acs.jctc.5c01714)
Supplement: Supplementary file 2 [file ct5c01714_si_002.zip › Coords/MTM/2016972.xyz]

21
2016972
Zn     -0.456541    0.688375    2.702103
O      -1.477370   -0.616519    1.576731
H      -1.687011   -1.223421    1.848239
H      -1.289166   -0.726573    0.821439
O       1.024171    2.298322    2.814943
O       0.834914    1.150229    0.993401
C       1.357496    2.109734    1.613480
C       2.322784    3.027032    0.948006
H       1.861195    3.831605    0.664717
H       2.708457    2.585746    0.175096
H       3.028413    3.261566    1.571543
O       0.564287   -0.616519    3.827475
H       0.773928   -1.223421    3.555968
H       0.376083   -0.726573    4.582767
O      -1.937254    2.298322    2.589263
O      -1.747997    1.150229    4.410805
C      -2.270579    2.109734    3.790727
C      -3.235867    3.027032    4.456201
H      -2.774278    3.831605    4.739489
H      -3.621540    2.585746    5.229110
H      -3.941496    3.261566    3.832663
