# Supplementary material for: Accelerating SCF Orbital Optimization with S‑GEK/RVO: Efficient Subspace Compression and Robust Convergence
Source: J Chem Theory Comput. 2025 Dec 8;21(24):12674–85. doi: 10.1021/acs.jctc.5c01714 (PMC12746458; doi:10.1021/acs.jctc.5c01714)
Supplement: Supplementary file 2 [file ct5c01714_si_002.zip › Coords/MTM/7059954.xyz]

28
7059954
Fe     10.087465    3.823701    7.145640
C       8.500812    4.717651    8.060947
H       7.595749    4.433016    8.004550
C       9.134942    5.642812    7.196105
H       8.733619    6.088174    6.459515
C      10.478319    5.783192    7.629489
H      11.132231    6.343844    7.229061
C      10.685191    4.950621    8.758214
H      11.495448    4.851743    9.245338
C       9.448923    4.288298    9.024987
H       9.289248    3.667566    9.726212
C      10.254454    3.267559    5.183276
H      10.064569    3.814831    4.430449
C      11.511884    3.142114    5.838168
H      12.315060    3.585915    5.593623
C      11.355669    2.234873    6.925481
H      12.039390    1.972513    7.530851
C      10.001200    1.785360    6.955336
H       9.619369    1.180645    7.580748
C       9.330300    2.417068    5.867060
N       7.994827    2.234873    5.434639
H       7.845230    2.344638    4.661289
C       6.976422    1.882431    6.229177
O       7.028589    1.630046    7.423295
C       5.604348    1.845842    5.542503
F       4.787864    2.746363    6.105518
F       5.646900    2.112414    4.228867
F       5.027409    0.649629    5.691202
