# Supplementary material for: Accelerating SCF Orbital Optimization with S‑GEK/RVO: Efficient Subspace Compression and Robust Convergence
Source: J Chem Theory Comput. 2025 Dec 8;21(24):12674–85. doi: 10.1021/acs.jctc.5c01714 (PMC12746458; doi:10.1021/acs.jctc.5c01714)
Supplement: Supplementary file 2 [file ct5c01714_si_002.zip › Coords/MTM/4333145.xyz]

25
4333145
Pt      1.339320    7.649900    5.023940
S       1.612616    9.855060    5.324070
S       2.648576    7.304278    6.803319
F       4.151445   11.765546    6.822510
F       2.757526   11.557469    8.458305
F       2.097988   12.275030    6.551218
F       4.870760    9.796462    8.560794
F       4.553613    7.686620    8.756727
F       3.203312    9.065131    9.692185
C       2.595800    9.975470    6.706960
C       3.071161    8.849404    7.349019
C       2.897788   11.395291    7.146052
C       3.929996    8.847874    8.590937
S       1.066024    5.444740    4.723810
S       0.030064    7.995522    3.244561
F      -1.472805    3.534254    3.225369
F      -0.078886    3.742331    1.589575
F       0.580652    3.024770    3.496662
F      -2.192120    5.503338    1.487086
F      -1.874973    7.613180    1.291153
F      -0.524673    6.234668    0.355695
C       0.082840    5.324330    3.340920
C      -0.392521    6.450396    2.698861
C      -0.219148    3.904509    2.901828
C      -1.251356    6.451926    1.456943
