# Supplementary material for: Accelerating SCF Orbital Optimization with S‑GEK/RVO: Efficient Subspace Compression and Robust Convergence
Source: J Chem Theory Comput. 2025 Dec 8;21(24):12674–85. doi: 10.1021/acs.jctc.5c01714 (PMC12746458; doi:10.1021/acs.jctc.5c01714)
Supplement: Supplementary file 2 [file ct5c01714_si_002.zip › Coords/MTM/7228280.xyz]

30
7228280
Pt     -1.787605    3.602854    4.813075
S      -2.441604    5.682701    5.395513
Cl     -3.478687    2.465618    5.910471
N      -0.815801    1.967566    4.078709
C      -1.095279    0.669514    4.259451
H      -1.836494    0.435456    4.770334
C       0.267130    2.321827    3.320219
N      -0.347066    4.505004    3.838416
N      -1.132668    7.824298    4.520639
H      -1.697630    8.237376    5.020030
C       0.491312    3.756564    3.172910
C      -0.175780    8.605548    3.739165
H      -0.330246    8.456616    2.792620
H       0.727391    8.317512    3.946025
C       0.784845    0.010584    2.954557
H       1.321024   -0.651672    2.583670
C      -0.318169   -0.330523    3.712001
H      -0.534649   -1.224720    3.849908
C       1.085654    1.349309    2.753964
H       1.825822    1.593648    2.247260
N      -0.218281    5.873515    3.793492
C       1.590660    4.316760    2.333974
C      -1.155314    6.487236    4.483028
C      -0.320982   10.075817    4.049456
H       0.309420   10.576440    3.527080
H      -0.153138   10.224144    4.982419
H      -1.213805   10.361736    3.836327
H       1.634772    3.846528    1.502352
H       1.409744    5.233032    2.110398
H       2.410877    4.294080    2.820828
