# Supplementary material for: Accelerating SCF Orbital Optimization with S‑GEK/RVO: Efficient Subspace Compression and Robust Convergence
Source: J Chem Theory Comput. 2025 Dec 8;21(24):12674–85. doi: 10.1021/acs.jctc.5c01714 (PMC12746458; doi:10.1021/acs.jctc.5c01714)
Supplement: Supplementary file 2 [file ct5c01714_si_002.zip › Coords/MTM/4025247.xyz]

23
4025247
Pd      0.000000    3.007850    0.000000
Cl     -1.574752    3.460231    1.640452
N       1.299047    4.203771    1.040473
C       2.338585    3.394058    1.718953
H       2.911114    2.992209    1.061159
H       1.918735    2.706463    2.241258
H       2.859936    3.959534    2.292972
C       1.900552    5.311262    0.276149
H       2.338869    5.915238    0.880162
H       1.212357    5.779885   -0.201682
H       2.541009    4.959945   -0.346480
H       0.862392    4.638105    1.654828
Cl      1.574752    2.555469   -1.640452
N      -1.299047    1.811929   -1.040473
C      -2.338585    2.621642   -1.718953
H      -2.911114    3.023491   -1.061159
H      -1.918735    3.309237   -2.241258
H      -2.859936    2.056166   -2.292972
C      -1.900552    0.704438   -0.276149
H      -2.338869    0.100462   -0.880162
H      -1.212357    0.235815    0.201682
H      -2.541009    1.055755    0.346480
H      -0.862392    1.377595   -1.654828
