# Supplementary material for: Accelerating SCF Orbital Optimization with S‑GEK/RVO: Efficient Subspace Compression and Robust Convergence
Source: J Chem Theory Comput. 2025 Dec 8;21(24):12674–85. doi: 10.1021/acs.jctc.5c01714 (PMC12746458; doi:10.1021/acs.jctc.5c01714)
Supplement: Supplementary file 2 [file ct5c01714_si_002.zip › Coords/MTM/7227443.xyz]

15
7227443
Zn     -0.056184    7.447200    0.178351
Cl      2.131685    7.447200    0.452918
Cl     -0.926145    7.447200   -1.845698
N      -0.883181    5.939688    1.277674
C      -1.437648    5.259808    1.993182
C      -2.162955    4.401792    2.906916
H      -2.582936    4.947920    3.603865
H      -1.541881    3.765304    3.319557
H      -2.854958    3.911269    2.415300
N      -0.883181    8.954712    1.277674
C      -1.437648    9.634592    1.993182
C      -2.162955   10.492608    2.906916
H      -2.582936    9.946480    3.603865
H      -1.541881   11.129096    3.319557
H      -2.854958   10.983131    2.415300
