# Supplementary material for: Accelerating SCF Orbital Optimization with S‑GEK/RVO: Efficient Subspace Compression and Robust Convergence
Source: J Chem Theory Comput. 2025 Dec 8;21(24):12674–85. doi: 10.1021/acs.jctc.5c01714 (PMC12746458; doi:10.1021/acs.jctc.5c01714)
Supplement: Supplementary file 2 [file ct5c01714_si_002.zip › Coords/MTM/4079237.xyz]

30
4079237
Au      1.716964    7.366695    2.763507
Cl      3.963096    7.603607    3.058068
Cl     -0.559664    7.244718    2.622315
Cl      1.837229    5.225856    3.507901
N       1.552418    9.363443    2.250499
C       1.235865   10.212321    3.270235
N       1.965645    7.549660    0.176775
C       0.985081   11.547122    3.004598
H       0.779845   12.129238    3.701040
C       1.038438   12.000320    1.744912
H       0.844204   12.890848    1.562239
C       1.380288   11.149458    0.721180
H       1.424299   11.470763   -0.152228
C       1.663501    9.799782    0.981489
C       1.190815    9.697639    4.664643
H       2.019724    9.260308    4.871292
H       0.467587    9.071889    4.751412
H       1.055941   10.429499    5.270890
C       2.087439    8.861652   -0.071357
C       2.611845    9.342617   -1.281378
H       2.675304   10.254963   -1.451873
C       3.031090    8.407463   -2.211110
H       3.395944    8.690092   -3.019820
C       2.912858    7.086545   -1.950420
H       3.201480    6.461787   -2.576457
C       2.359984    6.662106   -0.744585
C       2.131722    5.209295   -0.403404
H       2.450358    5.035751    0.485226
H       2.606461    4.654946   -1.027538
H       1.192822    5.012942   -0.450975
