# Supplementary material for: Accelerating SCF Orbital Optimization with S‑GEK/RVO: Efficient Subspace Compression and Robust Convergence
Source: J Chem Theory Comput. 2025 Dec 8;21(24):12674–85. doi: 10.1021/acs.jctc.5c01714 (PMC12746458; doi:10.1021/acs.jctc.5c01714)
Supplement: Supplementary file 2 [file ct5c01714_si_002.zip › Coords/MTM/2224413.xyz]

16
2224413
Pt      0.604249    7.008823    2.522669
N       0.241497    7.076212    4.505547
H       0.886052    7.538100    4.909113
H       0.220669    6.248602    4.831504
H      -0.542665    7.471804    4.650887
N       2.402022    6.142965    2.937848
H       2.516860    5.432648    2.414341
H       2.419473    5.890165    3.790134
H       3.055021    6.729432    2.788274
O       0.876482    6.882423    0.531973
O      -1.128675    7.889980    2.010775
C      -0.148614    7.247416   -0.139696
C      -1.335270    7.750831    0.619460
H      -1.591403    8.613410    0.256815
H      -2.076086    7.141780    0.475531
O      -0.188019    7.210990   -1.387082
