# Supplementary material for: Accelerating SCF Orbital Optimization with S‑GEK/RVO: Efficient Subspace Compression and Robust Convergence
Source: J Chem Theory Comput. 2025 Dec 8;21(24):12674–85. doi: 10.1021/acs.jctc.5c01714 (PMC12746458; doi:10.1021/acs.jctc.5c01714)
Supplement: Supplementary file 2 [file ct5c01714_si_002.zip › Coords/MTM/4339705.xyz]

27
4339705
Fe      1.750012    1.375947    5.134742
C       3.564521    0.670445    5.691034
C       2.849727   -0.315278    4.933128
C       1.659841   -0.605242    5.638439
C       1.617245    0.189474    6.799572
C       2.777251    0.993395    6.850818
C       2.025020    2.903474    3.827288
C       1.214442    1.938462    3.254139
C       0.077495    1.809589    4.049804
C       0.166924    2.672576    5.116536
C       1.404413    3.363734    5.020786
C       4.826528    1.305604    5.332310
C       5.615443    1.983721    6.153599
C       6.828418    2.627318    5.743629
N       7.797107    3.131302    5.424014
C       5.241699    1.160622    3.943266
N       5.564841    1.067036    2.860351
H       5.356253    2.057362    7.093563
H       3.118726   -0.701896    4.076776
H       0.904012    0.179501    7.473865
H       0.968062   -1.222757    5.335007
H       3.001874    1.644662    7.538597
H      -0.480324    2.759259    5.862304
H      -0.669757    1.206648    3.873140
H       1.403801    1.433710    2.438244
H       1.744559    4.027275    5.635742
H       2.883133    3.201875    3.490141
