# Supplementary material for: Accelerating SCF Orbital Optimization with S‑GEK/RVO: Efficient Subspace Compression and Robust Convergence
Source: J Chem Theory Comput. 2025 Dec 8;21(24):12674–85. doi: 10.1021/acs.jctc.5c01714 (PMC12746458; doi:10.1021/acs.jctc.5c01714)
Supplement: Supplementary file 2 [file ct5c01714_si_002.zip › Coords/MTM/2235512.xyz]

30
2235512
Hg      6.318947    3.802574    8.368369
Cl      8.044902    2.559197    9.343483
Cl      4.334728    4.032490    7.130819
O       7.566630    5.751041    6.889475
O       9.321474    3.935816    4.447636
O       7.875110    3.252264    6.013333
N       6.455119    6.067963    9.326244
C       5.955805    6.216972   10.557304
H       5.692771    5.451137   11.035937
C       5.809529    7.476538   11.162693
H       5.502292    7.537447   12.048976
C       6.109320    8.602803   10.472123
H       5.974845    9.449261   10.857464
C       6.628554    8.481944    9.160953
C       6.995155    9.619378    8.378104
H       6.869787   10.487047    8.715784
C       7.524960    9.435123    7.141974
H       7.777910   10.183699    6.632919
C       7.702432    8.159423    6.613652
H       8.048488    8.063709    5.744609
C       7.382514    7.048690    7.331602
C       6.814285    7.166794    8.625533
C       8.370449    5.589359    5.758806
H       9.260725    5.962242    5.924097
H       7.974779    6.060668    4.996238
C       8.476529    4.121641    5.455604
C       9.522224    2.538111    4.046071
H       9.913741    2.043564    4.783287
H      10.118003    2.504093    3.281475
H       8.668603    2.144233    3.808782
