# Supplementary material for: Accelerating SCF Orbital Optimization with S‑GEK/RVO: Efficient Subspace Compression and Robust Convergence
Source: J Chem Theory Comput. 2025 Dec 8;21(24):12674–85. doi: 10.1021/acs.jctc.5c01714 (PMC12746458; doi:10.1021/acs.jctc.5c01714)
Supplement: Supplementary file 2 [file ct5c01714_si_002.zip › Coords/MTM/2107576.xyz]

24
2107576
Pd     -0.616749    2.299595    9.751898
S       0.510888    2.951985    7.958167
S       0.937117    3.183572   11.092224
Cl     -2.202806    1.634261    8.229797
Cl     -1.732465    1.647408   11.623723
O      -0.616846    5.564173    9.266965
C       2.315340    3.396957    9.938765
H       2.976244    3.984522   10.336510
H       2.736569    2.537352    9.782335
C      -1.390923    4.944246    8.241075
H      -1.948823    5.603613    7.799675
H      -1.964674    4.261618    8.621842
C      -0.947515    5.238534   10.615416
H      -1.565835    4.491183   10.633606
H      -1.373164    5.997009   11.045902
C       0.323665    4.874466   11.349061
H       0.173984    5.002901   12.299767
H       1.018434    5.494393   11.079856
C       1.865621    3.978454    8.614566
H       2.606320    3.989579    7.988846
H       1.558557    4.890647    8.740681
C      -0.434286    4.324319    7.246713
H       0.181833    5.003912    6.931428
H      -0.935758    4.000703    6.481540
