# Supplementary material for: Accelerating SCF Orbital Optimization with S‑GEK/RVO: Efficient Subspace Compression and Robust Convergence
Source: J Chem Theory Comput. 2025 Dec 8;21(24):12674–85. doi: 10.1021/acs.jctc.5c01714 (PMC12746458; doi:10.1021/acs.jctc.5c01714)
Supplement: Supplementary file 2 [file ct5c01714_si_002.zip › Coords/MTM/2207229.xyz]

29
2207229
Pd      0.000000    0.000000    0.000000
O       1.678416    1.052997   -0.024699
O      -0.825831    1.013301    1.491873
C      -0.273484    2.037570    2.014690
C       1.858041    2.071521    0.721651
C       0.981380    2.554667    1.694841
H       1.269033    3.313076    2.189858
C      -1.091374    2.736957    3.061048
H      -1.889848    2.204190    3.261535
H      -1.361932    3.618111    2.729313
H      -0.557673    2.844032    3.875398
C       3.145674    2.803291    0.490884
H       3.701031    2.750537    1.296966
H       2.956457    3.742423    0.285229
H       3.623619    2.394315   -0.261460
O      -1.678416   -1.052997    0.024699
O       0.825831   -1.013301   -1.491873
C       0.273484   -2.037570   -2.014690
C      -1.858041   -2.071521   -0.721651
C      -0.981380   -2.554667   -1.694841
H      -1.269033   -3.313076   -2.189858
C       1.091374   -2.736957   -3.061048
H       1.889848   -2.204190   -3.261535
H       1.361932   -3.618111   -2.729313
H       0.557673   -2.844032   -3.875398
C      -3.145674   -2.803291   -0.490884
H      -3.701031   -2.750537   -1.296966
H      -2.956457   -3.742423   -0.285229
H      -3.623619   -2.394315    0.261460
