# Supplementary material for: Accelerating SCF Orbital Optimization with S‑GEK/RVO: Efficient Subspace Compression and Robust Convergence
Source: J Chem Theory Comput. 2025 Dec 8;21(24):12674–85. doi: 10.1021/acs.jctc.5c01714 (PMC12746458; doi:10.1021/acs.jctc.5c01714)
Supplement: Supplementary file 2 [file ct5c01714_si_002.zip › Coords/MTM/4103847.xyz]

25
4103847
I       2.800702    0.153635   -1.875860
Pd      4.259750    1.248250    0.000000
N       2.635082    1.448969    1.178517
C       0.629822    2.602352    1.764573
H       0.019029    3.280900    1.585234
C       0.442617    1.769519    2.835807
H      -0.287800    1.881862    3.399446
C       1.351137    0.766925    3.063184
H       1.234853    0.182245    3.777340
C       1.739441    2.423103    0.952741
H       1.867061    2.993803    0.228978
C       2.441192    0.631115    2.224131
H       3.058767   -0.045436    2.389059
I       5.718798    2.342865    1.875860
N       5.884418    1.047531   -1.178517
C       7.889678   -0.105852   -1.764573
H       8.500471   -0.784400   -1.585234
C       8.076883    0.726981   -2.835807
H       8.807300    0.614638   -3.399446
C       7.168363    1.729575   -3.063184
H       7.284647    2.314255   -3.777340
C       6.780059    0.073397   -0.952741
H       6.652439   -0.497303   -0.228978
C       6.078308    1.865385   -2.224131
H       5.460733    2.541936   -2.389059
