# Supplementary material for: Accelerating SCF Orbital Optimization with S‑GEK/RVO: Efficient Subspace Compression and Robust Convergence
Source: J Chem Theory Comput. 2025 Dec 8;21(24):12674–85. doi: 10.1021/acs.jctc.5c01714 (PMC12746458; doi:10.1021/acs.jctc.5c01714)
Supplement: Supplementary file 2 [file ct5c01714_si_002.zip › Coords/MTM/2227419.xyz]

25
2227419
Pt      0.056153    2.087829    1.925039
Br     -1.897880    0.633512    1.764088
Br     -1.223349    3.533657    3.423778
Br      0.935055    0.828258    3.866640
Br     -0.733559    3.351333   -0.031651
N       1.754071    3.233119    1.955463
N       1.236794    0.966140    0.685761
C       1.929768    4.384895    2.609328
H       1.215212    4.736156    3.128250
C       3.128396    5.081206    2.552897
H       3.247358    5.887243    3.041150
C       4.142746    4.573293    1.767768
H       4.967245    5.040490    1.703976
C       3.971094    3.387701    1.070966
H       4.672967    3.037130    0.534869
C       2.774256    2.728655    1.166653
C       2.504407    1.481645    0.491933
C       3.418489    0.786024   -0.309145
H       4.296188    1.124863   -0.441635
C       3.025569   -0.406469   -0.907806
H       3.638222   -0.890919   -1.450036
C       1.745766   -0.884708   -0.715204
H       1.469685   -1.689365   -1.138438
C       0.866859   -0.193228    0.092007
H      -0.007825   -0.534137    0.233085
