# Supplementary material for: Accelerating SCF Orbital Optimization with S‑GEK/RVO: Efficient Subspace Compression and Robust Convergence
Source: J Chem Theory Comput. 2025 Dec 8;21(24):12674–85. doi: 10.1021/acs.jctc.5c01714 (PMC12746458; doi:10.1021/acs.jctc.5c01714)
Supplement: Supplementary file 2 [file ct5c01714_si_002.zip › Coords/MTM/7204897.xyz]

25
7204897
Hg      0.000000    0.000000    0.000000
S       0.913733    2.172925   -0.277802
S       2.707771   -0.034767   -1.263404
N       3.239426    2.569720   -1.429351
C       2.376471    1.624970   -1.036028
C       2.985657    3.998182   -1.301911
C       4.506865    2.229610   -2.099560
H       3.698628    4.406314   -0.785731
H       2.138413    4.136493   -0.844408
H       2.947445    4.401779   -2.180242
H       4.584782    1.264453   -2.180242
H       5.253114    2.571232   -1.584297
H       4.521445    2.624893   -2.987977
S      -0.913733   -2.172925    0.277802
S      -2.707771    0.034767    1.263404
N      -3.239426   -2.569720    1.429351
C      -2.376471   -1.624970    1.036028
C      -2.985657   -3.998182    1.301911
C      -4.506865   -2.229610    2.099560
H      -3.698628   -4.406314    0.785731
H      -2.138413   -4.136493    0.844408
H      -2.947445   -4.401779    2.180242
H      -4.584782   -1.264453    2.180242
H      -5.253114   -2.571232    1.584297
H      -4.521445   -2.624893    2.987977
