# Supplementary material for: Accelerating SCF Orbital Optimization with S‑GEK/RVO: Efficient Subspace Compression and Robust Convergence
Source: J Chem Theory Comput. 2025 Dec 8;21(24):12674–85. doi: 10.1021/acs.jctc.5c01714 (PMC12746458; doi:10.1021/acs.jctc.5c01714)
Supplement: Supplementary file 2 [file ct5c01714_si_002.zip › Coords/MTM/4082206.xyz]

25
4082206
Ni      1.375967    6.265152   16.143800
N       1.615152    4.502756   15.468029
N       2.189457    5.763864   17.783716
F      -0.580876    6.239278   14.235833
F       1.406194    6.542196   13.393117
F       1.569155    8.981320   14.100852
F      -0.537508    8.767805   13.593590
F      -1.188037    8.349188   16.161172
F       0.106450   10.116212   16.018721
F       0.571677    8.100964   18.060974
F       2.228883    8.760442   16.836942
C       0.636073    6.841959   14.500408
C       0.395574    8.356551   14.462190
C       0.093308    8.774116   15.886694
C       1.076330    8.019975   16.770929
C       1.772856    3.401521   15.203974
C       1.967357    1.993161   14.880855
C       2.750621    5.368387   18.695746
C       3.476059    4.856161   19.840561
H       4.218582    4.827762   19.838824
H       1.958158    1.493556   15.704288
H       1.103928    1.693398   14.488248
H       3.154080    3.954768   20.047288
H       3.338068    5.595576   20.429472
H       2.654684    1.956348   14.505620
