# Supplementary material for: Accelerating SCF Orbital Optimization with S‑GEK/RVO: Efficient Subspace Compression and Robust Convergence
Source: J Chem Theory Comput. 2025 Dec 8;21(24):12674–85. doi: 10.1021/acs.jctc.5c01714 (PMC12746458; doi:10.1021/acs.jctc.5c01714)
Supplement: Supplementary file 2 [file ct5c01714_si_002.zip › Coords/MTM/2219497.xyz]

27
2219497
Cd     16.302428    7.838310   15.617422
I      16.411426    8.614147   12.996244
C      21.650529    9.501379   15.999612
H      21.417349   10.198875   15.383321
H      22.335158    8.949498   15.615178
H      21.973186    9.890171   16.816346
N      20.496828    8.703409   16.276344
I      15.391804    5.343925   16.228626
N      18.453788    8.011737   16.209031
C      20.450734    7.609840   17.109532
H      21.151631    7.213767   17.576238
N      13.064881    9.862504   17.612138
C      19.173665    7.250171   17.094574
H      18.813049    6.570149   17.618121
N      15.004888    9.167920   16.796900
C      19.261786    8.891252   15.751300
H      19.034028    9.561081   15.146977
C      11.572255    9.926575   18.005546
H      11.122163    9.144622   17.679451
H      11.173679   10.709983   17.619617
H      11.494980    9.965891   18.961395
C      14.015227   10.845405   17.876903
H      13.868811   11.656481   18.306212
C      15.197397   10.389630   17.384769
H      16.010817   10.838124   17.438619
C      13.734597    8.904357   17.013798
H      13.341444    8.100562   16.762495
