# Supplementary material for: Accelerating SCF Orbital Optimization with S‑GEK/RVO: Efficient Subspace Compression and Robust Convergence
Source: J Chem Theory Comput. 2025 Dec 8;21(24):12674–85. doi: 10.1021/acs.jctc.5c01714 (PMC12746458; doi:10.1021/acs.jctc.5c01714)
Supplement: Supplementary file 2 [file ct5c01714_si_002.zip › Coords/MTM/7101465.xyz]

24
7101465
Pd      1.365987    1.898145    3.918853
Cl      0.712418    0.100809    5.212939
Cl      3.046296    0.740773    2.887576
S      -0.161315    2.115846    1.616776
C      -1.301599    3.360662    2.284334
H      -0.913196    4.245285    2.206711
H      -2.135177    3.350467    1.779785
C      -1.564688    3.024256    3.725904
H      -1.922628    2.123775    3.754735
H      -2.263259    3.617780    4.040832
S      -0.207010    3.102411    4.927952
C       0.318476    4.787838    4.890249
H      -0.423712    5.334923    4.591955
H       0.535871    5.060814    5.796220
C       1.474684    5.067610    4.036396
H       2.125484    5.528611    4.585301
H       1.177670    5.700778    3.363294
S       2.326262    3.786549    3.194741
C       1.834701    4.126353    1.474837
H       1.276675    4.921495    1.484817
H       2.635046    4.344960    0.979159
C       1.093897    3.055971    0.709696
H       1.746081    2.428466    0.367046
H       0.663262    3.473930   -0.048792
