# Supplementary material for: Accelerating SCF Orbital Optimization with S‑GEK/RVO: Efficient Subspace Compression and Robust Convergence
Source: J Chem Theory Comput. 2025 Dec 8;21(24):12674–85. doi: 10.1021/acs.jctc.5c01714 (PMC12746458; doi:10.1021/acs.jctc.5c01714)
Supplement: Supplementary file 2 [file ct5c01714_si_002.zip › Coords/MTM/4320121.xyz]

30
4320121
Re      6.349379    0.056954    6.042348
S       5.442600    0.769648    4.041143
S       5.770676   -2.121342    5.629196
O       5.333882    0.638808    7.243071
O       8.141290   -0.162588    4.828714
O       9.527676    0.898564    3.447237
N       7.402397    1.974147    5.951971
N       7.763185   -0.882209    7.398003
C       6.503796    2.251220    3.666724
C       5.753358    3.540381    4.028232
C       6.859773    2.212738    2.169048
C       7.793972    2.146356    4.531761
C       8.577122    0.891830    4.196075
C       6.859773   -3.040110    6.791186
C       7.417791   -2.231979    7.798244
H       6.303679    4.287901    3.879755
H       4.956739    3.598104    3.540196
H       5.522454    3.526912    4.982355
H       7.334088    1.416152    2.012825
H       6.059306    2.240638    1.691341
H       7.396625    2.966031    1.993458
H       8.333710    2.919852    4.458168
H       6.350822   -3.727020    7.239198
H       7.568841   -3.431668    6.326390
H       8.216334   -2.653361    8.144259
H       6.797237   -2.174256    8.548373
H       6.829948    2.680299    6.259253
H       8.172077    1.956830    6.542004
H       8.609833   -0.909147    7.000344
H       7.822835   -0.346342    8.213978
