# Supplementary material for: Accelerating SCF Orbital Optimization with S‑GEK/RVO: Efficient Subspace Compression and Robust Convergence
Source: J Chem Theory Comput. 2025 Dec 8;21(24):12674–85. doi: 10.1021/acs.jctc.5c01714 (PMC12746458; doi:10.1021/acs.jctc.5c01714)
Supplement: Supplementary file 2 [file ct5c01714_si_002.zip › Coords/MTM/4089673.xyz]

28
4089673
Pd      2.786550    8.406160    3.031451
Br      1.964536    5.988289    2.990357
Br      0.526153    9.442366    2.570413
N       5.899751    6.547409    1.386239
N       7.158721    4.995053    0.563396
C       4.570031    9.222421    3.667285
C       3.903221   10.266949    2.977952
C       4.152135   10.696649    1.617279
C       4.860911   10.076726    0.656191
C       5.398788    8.741768    0.671341
C       5.367032    7.863685    1.680720
C       4.921015    8.008050    3.048022
C       7.053939    6.296043    0.759402
C       5.265750    5.343229    1.606863
C       6.053875    4.381924    1.094599
C       8.315404    4.317384   -0.029353
H       4.727914    9.322627    4.650151
H       3.536484   10.981984    3.573543
H       3.761497   11.525478    1.371089
H       5.028235   10.584553   -0.129723
H       5.824173    8.449639   -0.125936
H       5.214483    7.281127    3.669178
H       7.693947    6.948236    0.497114
H       4.429239    5.215848    2.038643
H       5.877429    3.447793    1.100280
H       8.059264    3.412126   -0.301109
H       9.038672    4.268129    0.630625
H       8.622179    4.820116   -0.812427
