# Supplementary material for: Accelerating SCF Orbital Optimization with S‑GEK/RVO: Efficient Subspace Compression and Robust Convergence
Source: J Chem Theory Comput. 2025 Dec 8;21(24):12674–85. doi: 10.1021/acs.jctc.5c01714 (PMC12746458; doi:10.1021/acs.jctc.5c01714)
Supplement: Supplementary file 2 [file ct5c01714_si_002.zip › Coords/MTM/4080085.xyz]

21
4080085
I       7.866437    5.980800    4.304191
Br      5.336590    6.909002    6.802546
Fe      4.426613    4.605532    4.275933
C       6.309996    4.794615    4.997227
C       5.343466    5.216845    5.964205
C       4.487427    4.124654    6.262964
H       3.762117    4.130239    6.876033
C       4.917383    3.017257    5.472423
H       4.522288    2.153558    5.465166
C       6.046502    3.429971    4.689241
H       6.530687    2.888995    4.076068
C       4.286974    5.675588    2.535621
H       4.993884    6.142089    2.104379
C       3.410599    6.207254    3.523539
H       3.428998    7.092675    3.869777
C       2.499363    5.173919    3.902950
H       1.804073    5.251496    4.545666
C       2.815052    4.015424    3.153459
H       2.367665    3.178619    3.208401
C       3.914152    4.315392    2.306628
H       4.328614    3.717526    1.695943
