# Supplementary material for: Accelerating SCF Orbital Optimization with S‑GEK/RVO: Efficient Subspace Compression and Robust Convergence
Source: J Chem Theory Comput. 2025 Dec 8;21(24):12674–85. doi: 10.1021/acs.jctc.5c01714 (PMC12746458; doi:10.1021/acs.jctc.5c01714)
Supplement: Supplementary file 2 [file ct5c01714_si_002.zip › Coords/MTM/7005810.xyz]

26
7005810
Pt      2.879284   13.267696    1.034907
Cl      3.068161   14.653934    3.023242
N       3.008990   11.683878    2.285866
H       2.179248   11.336657    2.423202
H       3.360655   11.953546    3.080388
H       3.545565   11.049363    1.916256
N       2.715824   14.775373   -0.299559
C       2.668083   16.084940    0.040556
H       2.682876   16.328171    0.958589
C       2.600843   17.064912   -0.908816
H       2.612946   17.981433   -0.653499
C       2.514776   16.719454   -2.233328
H       2.445519   17.389220   -2.903418
C       2.530241   15.381687   -2.577129
H       2.469053   15.122593   -3.488710
C       2.636480   14.414052   -1.571533
C       2.637825   12.952906   -1.815788
C       2.726582   12.209115   -0.642439
C       2.705738   10.797320   -0.776088
H       2.745409   10.233307   -0.012904
C       2.625722   10.279133   -2.027784
F       2.612946    8.884964   -2.150373
C       2.547051   10.992962   -3.199290
H       2.485190   10.562902   -4.044507
C       2.563189   12.390656   -3.078545
H       2.523517   12.942331   -3.850946
