# Supplementary material for: Accelerating SCF Orbital Optimization with S‑GEK/RVO: Efficient Subspace Compression and Robust Convergence
Source: J Chem Theory Comput. 2025 Dec 8;21(24):12674–85. doi: 10.1021/acs.jctc.5c01714 (PMC12746458; doi:10.1021/acs.jctc.5c01714)
Supplement: Supplementary file 2 [file ct5c01714_si_002.zip › Coords/MTM/2105892.xyz]

24
2105892
Pt      6.565001    1.421875    7.305494
Cl      5.462220    2.718508    8.915557
Cl      8.287848    0.795550    8.778106
S       4.942548   -1.196734    7.102841
C       3.908160   -0.468238    5.803512
H       4.344288   -0.635303    4.956481
H       3.067764   -0.945568    5.797638
C       3.603720    1.008076    5.885748
H       3.103872    1.171732    6.701059
H       3.026700    1.238785    5.140925
S       5.036712    2.121846    5.863427
C       5.706480    1.771804    4.217532
H       4.963080    1.637697    3.601937
H       6.199956    2.546897    3.908560
C       6.612720    0.560295    4.147044
H       7.180536    0.629621    3.366977
H       6.068976   -0.238665    4.053060
S       7.642860    0.411413    5.633166
C       7.625160   -1.322886    6.085464
H       8.169612   -1.807035    5.447548
H       8.047836   -1.411533    6.954816
C       6.272880   -1.996830    6.155952
H       6.401736   -2.883300    6.523664
H       5.952864   -2.110480    5.244307
