# Supplementary material for: Accelerating SCF Orbital Optimization with S‑GEK/RVO: Efficient Subspace Compression and Robust Convergence
Source: J Chem Theory Comput. 2025 Dec 8;21(24):12674–85. doi: 10.1021/acs.jctc.5c01714 (PMC12746458; doi:10.1021/acs.jctc.5c01714)
Supplement: Supplementary file 2 [file ct5c01714_si_002.zip › Coords/MTM/7036443.xyz]

23
7036443
C       2.262520   -1.484039    7.658132
C       0.129438   -1.347688    9.195513
C      -0.196599   -1.898095    6.588775
C       1.557901    0.644861    4.683113
H       1.219057   -0.039432    4.151791
C       2.274537    1.752279    4.191113
H       2.522754    1.920747    3.309733
C       2.532506    2.519811    5.277733
H       2.976747    3.337363    5.282529
C       2.018154    2.187782    7.729103
C       2.601865    3.468492    8.126156
H       2.502363    3.583537    9.074671
H       2.146498    4.181304    7.669641
H       3.531401    3.482546    7.895980
Cl     -1.422113    0.924378    7.449056
N       1.430590    0.704855    5.974974
N       2.016539    1.874774    6.365313
N       1.480473    1.294284    8.487723
H       1.458070    1.406376    9.339373
O       3.208030   -2.097040    7.681150
O      -0.139825   -1.890846   10.208286
O      -0.671302   -2.750266    5.979769
Re      0.638210   -0.483344    7.600397
