# Supplementary material for: Accelerating SCF Orbital Optimization with S‑GEK/RVO: Efficient Subspace Compression and Robust Convergence
Source: J Chem Theory Comput. 2025 Dec 8;21(24):12674–85. doi: 10.1021/acs.jctc.5c01714 (PMC12746458; doi:10.1021/acs.jctc.5c01714)
Supplement: Supplementary file 2 [file ct5c01714_si_002.zip › Coords/MTM/7224191.xyz]

18
7224191
Fe      2.620719    1.123792    2.510350
S       2.937645   -0.956323    1.588036
O       0.601937    0.068933    4.343951
O       0.651421    1.819942    0.465653
N       3.454135   -2.550463    3.896496
C       3.235356    2.534340    3.915765
H       2.694754    2.873602    4.685430
C       3.277918    3.098069    2.604444
H       2.767128    3.900308    2.296150
C       4.200726    2.336824    1.816581
H       4.447300    2.504605    0.861725
C       4.719267    1.327378    2.653685
H       5.386223    0.634876    2.377505
C       4.122940    1.423100    3.940385
H       4.315955    0.837736    4.727178
C       3.238883   -1.878694    2.971614
C       1.384958    0.479780    3.633162
C       1.436254    1.536010    1.250304
