# Supplementary material for: Accelerating SCF Orbital Optimization with S‑GEK/RVO: Efficient Subspace Compression and Robust Convergence
Source: J Chem Theory Comput. 2025 Dec 8;21(24):12674–85. doi: 10.1021/acs.jctc.5c01714 (PMC12746458; doi:10.1021/acs.jctc.5c01714)
Supplement: Supplementary file 2 [file ct5c01714_si_002.zip › Coords/MTM/1517169.xyz]

26
1517169
Ga      1.660486    4.042031   13.214438
Cl      2.026382    4.348598   11.052873
Fe      3.663700    4.432235   14.631186
P       2.481983    4.161181   16.585332
O       6.207295    4.851208   16.085583
C       5.222110    4.706354   15.562401
O       2.703443    7.217478   14.594012
Cl      0.835739    1.991874   13.252300
C       3.062778    6.150778   14.595998
O       5.127691    4.798048   12.097779
Cl     -0.054780    5.352067   13.723190
C       4.548496    4.641371   13.050812
O       3.834258    1.494256   14.564888
C       3.763105    2.612714   14.568462
C       3.548292    3.652878   17.951668
H       4.237171    4.335111   18.099540
H       3.976195    2.798993   17.731513
H       3.011075    3.549536   18.764108
C       1.670371    5.644402   17.210979
H       0.972506    5.925527   16.582420
H       2.330321    6.362542   17.307884
H       1.266720    5.452606   18.083654
C       1.173531    2.918975   16.577654
H       0.779236    2.854167   17.472040
H       1.549854    2.050201   16.322947
H       0.481329    3.177330   15.933738
