# Supplementary material for: Accelerating SCF Orbital Optimization with S‑GEK/RVO: Efficient Subspace Compression and Robust Convergence
Source: J Chem Theory Comput. 2025 Dec 8;21(24):12674–85. doi: 10.1021/acs.jctc.5c01714 (PMC12746458; doi:10.1021/acs.jctc.5c01714)
Supplement: Supplementary file 2 [file ct5c01714_si_002.zip › Coords/MTM/4500232.xyz]

29
4500232
Pd      3.311872    0.747090    8.869227
I       3.969773   -1.339950   10.313209
S       2.744194   -0.441098    6.843018
Cl      5.154370    3.228548   13.878410
C       3.768763    2.171558   10.235082
C       4.279921    4.634097   11.707332
H       4.448806    5.403191   12.203971
C       1.336068    2.057428    3.890666
H       0.999799    1.970031    3.028909
N       2.836517    2.417298    7.836296
C       3.522566    3.476344    9.681516
C       4.513358    3.366327   12.237342
C       3.765010    4.711212   10.352862
H       3.600628    5.528631    9.942595
C       4.268662    2.157164   11.542440
H       4.442051    1.343857   11.958596
N       3.027920    3.589446    8.356491
C       1.947056    3.473260    5.743738
H       2.030373    4.314327    6.132412
C       1.699358    0.896590    4.587531
H       1.626550    0.064777    4.181190
C       2.310347    2.319619    6.487715
C       1.466672    3.364270    4.444232
H       1.236989    4.118969    3.953482
C       2.174488    0.999410    5.910593
C       1.193454   -1.350027    7.108023
H       0.619996   -0.842096    7.687108
H       1.385608   -2.199320    7.512401
H       0.756605   -1.487805    6.263933
