# Supplementary material for: Accelerating SCF Orbital Optimization with S‑GEK/RVO: Efficient Subspace Compression and Robust Convergence
Source: J Chem Theory Comput. 2025 Dec 8;21(24):12674–85. doi: 10.1021/acs.jctc.5c01714 (PMC12746458; doi:10.1021/acs.jctc.5c01714)
Supplement: Supplementary file 2 [file ct5c01714_si_002.zip › Coords/MTM/4514305.xyz]

30
4514305
Au      3.242597    2.836975    4.052851
Br      1.623976    2.836975    2.260339
P       4.814365    2.836975    5.655331
N       4.750256    1.436871    6.533108
N       6.412459    2.836975    5.140414
C       3.479694    0.748621    6.753026
H       3.633791   -0.219014    6.788525
H       2.864790    0.954358    6.018046
H       3.087905    1.048546    7.599824
C       5.746983    1.132067    7.569282
H       5.916997    0.166814    7.585975
H       5.408295    1.419622    8.443196
H       6.580390    1.606863    7.370211
C       6.892751    1.621615    4.470528
H       7.871480    1.631828    4.437726
H       6.535767    1.588706    3.558636
H       6.590802    0.832936    4.968387
N       4.750256    4.237079    6.533108
C       3.479694    4.925329    6.753026
H       3.633791    5.892964    6.788525
H       2.864790    4.719592    6.018046
H       3.087905    4.625404    7.599824
C       5.746983    4.541883    7.569282
H       5.916997    5.507136    7.585975
H       5.408295    4.254328    8.443196
H       6.580390    4.067087    7.370211
C       6.892751    4.052335    4.470528
H       7.871480    4.042122    4.437726
H       6.535767    4.085244    3.558636
H       6.590802    4.841014    4.968387
