# Supplementary material for: Accelerating SCF Orbital Optimization with S‑GEK/RVO: Efficient Subspace Compression and Robust Convergence
Source: J Chem Theory Comput. 2025 Dec 8;21(24):12674–85. doi: 10.1021/acs.jctc.5c01714 (PMC12746458; doi:10.1021/acs.jctc.5c01714)
Supplement: Supplementary file 2 [file ct5c01714_si_002.zip › Coords/MTM/4114804.xyz]

26
4114804
Cr      2.451390    6.685985    1.999607
O       3.403298    7.246330   -0.805576
O       1.081606    9.388399    1.766099
O       4.983508    7.927159    3.174043
O       3.869619    3.994191    1.779162
O      -0.177939    5.531808    1.026928
N       1.944711    6.770818    5.127021
N       1.488980    6.019565    6.179531
C       3.049309    7.032691    0.277416
C       1.600864    8.372905    1.929391
C       4.031932    7.457127    2.745854
C       3.326433    4.995953    1.898184
C       0.835035    5.944270    1.385083
C       1.775872    6.128075    3.944058
C       1.160302    4.900498    4.304390
C       1.021322    4.867553    5.677316
C       2.381413    8.131936    5.378310
C       1.764871    6.343202    7.571509
H       0.854832    4.121847    3.621283
H       0.607898    4.052438    6.252650
H       1.665058    8.626728    6.034020
H       2.445766    8.676857    4.436475
H       3.359704    8.118812    5.858752
H       1.353343    7.325480    7.803566
H       2.842294    6.353350    7.736434
H       1.305452    5.596685    8.219417
