# Supplementary material for: Accelerating SCF Orbital Optimization with S‑GEK/RVO: Efficient Subspace Compression and Robust Convergence
Source: J Chem Theory Comput. 2025 Dec 8;21(24):12674–85. doi: 10.1021/acs.jctc.5c01714 (PMC12746458; doi:10.1021/acs.jctc.5c01714)
Supplement: Supplementary file 2 [file ct5c01714_si_002.zip › Coords/MTM/4517503.xyz]

15
4517503
Au      2.720891    8.778711    7.431734
Cl      3.606237    8.933514    5.369462
Cl      1.988568    6.696572    6.989877
O       3.550858   11.985370    9.630505
O       3.397835   10.600061    7.897573
N       1.377205    9.223392   11.967911
N       2.045405    8.824504    9.331554
C       2.414117    9.943407    9.975449
C       2.083296   10.127731   11.289521
H       2.357863   10.904512   11.720734
C       1.015780    8.139050   11.291164
H       0.502789    7.501707   11.733332
C       1.345872    7.895684    9.990232
H       1.091563    7.104244    9.573425
C       3.185060   10.938468    9.134443
