# Supplementary material for: Accelerating SCF Orbital Optimization with S‑GEK/RVO: Efficient Subspace Compression and Robust Convergence
Source: J Chem Theory Comput. 2025 Dec 8;21(24):12674–85. doi: 10.1021/acs.jctc.5c01714 (PMC12746458; doi:10.1021/acs.jctc.5c01714)
Supplement: Supplementary file 2 [file ct5c01714_si_002.zip › Coords/MTM/4323294.xyz]

28
4323294
Re      1.391572    1.200179    2.564508
O       1.584843    0.655217    0.971335
O       0.810600    2.801542    2.567263
O       0.093372    0.282984    3.187264
O       2.656555    0.665012    3.816451
O       3.382046    2.308496    2.112596
C       3.990203    1.207036    4.055266
C       4.784277    0.082718    4.698230
C       3.831553    2.394480    4.992156
C       4.543824    1.599948    2.666004
C       5.730391    2.564270    2.773930
C       4.891696    0.402708    1.798003
C       3.536564    2.960448    0.828964
H       4.462020    0.043536    5.557046
H       5.759311    0.337404    4.707415
H       4.693384   -0.674808    4.179266
H       3.313463    2.046192    5.809639
H       4.718173    2.818956    5.350379
H       3.280411    3.101940    4.569637
H       6.114620    2.710116    1.928892
H       6.527770    2.187684    3.467413
H       5.511421    3.384924    3.191857
H       5.090008    0.827184    0.918520
H       5.742785   -0.119724    2.227411
H       4.131500   -0.272100    1.837040
H       2.809420    3.374040    0.528149
H       4.214130    3.482880    0.872594
H       3.693561    2.100612    0.091852
