# Supplementary material for: Accelerating SCF Orbital Optimization with S‑GEK/RVO: Efficient Subspace Compression and Robust Convergence
Source: J Chem Theory Comput. 2025 Dec 8;21(24):12674–85. doi: 10.1021/acs.jctc.5c01714 (PMC12746458; doi:10.1021/acs.jctc.5c01714)
Supplement: Supplementary file 2 [file ct5c01714_si_002.zip › Coords/MTM/2020834.xyz]

29
2020834
Cr      1.307784    2.426786    0.929421
F       5.379477    6.761547    5.133586
O       3.609337    3.825589   -0.376836
O       3.045465    0.047061    1.475190
O       0.549894    1.226717   -1.708623
C       1.305483    3.902986    2.603126
C       0.985000    2.624104    3.102787
H       1.494260    2.257846    3.815978
C      -0.088567    1.878207    2.554896
H      -0.303341    1.023247    2.908620
C      -0.829481    2.401837    1.494482
H      -1.544328    1.898818    1.123003
C      -0.519262    3.680719    0.969099
H      -1.027028    4.038500    0.250274
C       0.544834    4.415843    1.517633
H       0.758780    5.268790    1.157709
C       2.412622    4.685171    3.209536
C       2.178781    5.988717    3.659681
H       1.328791    6.390073    3.522798
C       3.181621    6.700026    4.304675
H       3.029295    7.584584    4.616137
C       4.399482    6.091629    4.480232
C       4.679763    4.815015    4.032016
H       5.538643    4.428912    4.157433
C       3.669198    4.117598    3.394739
H       3.836216    3.237292    3.078878
C       2.733522    3.269073    0.123468
C       2.372879    0.958524    1.257191
C       0.845963    1.684291   -0.695153
