# Supplementary material for: Accelerating SCF Orbital Optimization with S‑GEK/RVO: Efficient Subspace Compression and Robust Convergence
Source: J Chem Theory Comput. 2025 Dec 8;21(24):12674–85. doi: 10.1021/acs.jctc.5c01714 (PMC12746458; doi:10.1021/acs.jctc.5c01714)
Supplement: Supplementary file 2 [file ct5c01714_si_002.zip › Coords/MTM/4329604.xyz]

21
4329604
Pt      2.661037    1.016419    4.223792
Cl      3.825221   -0.554601    5.447340
N       2.348325    2.065933    5.899793
O       1.455182    1.558265    6.834940
H       0.915596    1.039227    6.453954
C       2.941498    3.145500    6.252057
H       3.561281    3.530427    5.643831
C       2.723451    3.837904    7.554675
H       1.773471    3.795611    7.792052
H       2.999529    4.774418    7.476112
H       3.253624    3.397298    8.250755
Cl      1.496852    2.587439    3.000244
N       2.973749   -0.033095    2.547791
O       3.866891    0.474573    1.612644
H       4.406478    0.993610    1.993630
C       2.380575   -1.112663    2.195527
H       1.760793   -1.497589    2.803753
C       2.598623   -1.805066    0.892910
H       3.548603   -1.762774    0.655533
H       2.322545   -2.741580    0.971472
H       2.068449   -1.364461    0.196829
