# Supplementary material for: Accelerating SCF Orbital Optimization with S‑GEK/RVO: Efficient Subspace Compression and Robust Convergence
Source: J Chem Theory Comput. 2025 Dec 8;21(24):12674–85. doi: 10.1021/acs.jctc.5c01714 (PMC12746458; doi:10.1021/acs.jctc.5c01714)
Supplement: Supplementary file 2 [file ct5c01714_si_002.zip › Coords/MTM/4121199.xyz]

27
4121199
C       8.818932    0.879476    1.373549
C       8.080116    1.995168    1.791083
H       8.111612    2.291297    2.693614
C       7.284660    2.670317    0.830085
H       6.779701    3.430503    1.095193
C       7.228534    2.239759   -0.501163
H       6.698173    2.714339   -1.130443
C       7.963660    1.094862   -0.913957
H       7.903072    0.781661   -1.808709
C       8.775593    0.436356    0.012520
C       9.694372   -0.714983   -0.129575
H       9.852879   -1.221882   -0.917725
C      10.291071   -0.913298    1.138101
C       9.782250    0.015784    2.107486
H      10.517118    0.559403    2.488190
H       9.327667   -0.463843    2.844340
C      11.320384   -1.950394    1.430436
H      10.899013   -2.710044    1.882856
H      12.012944   -1.568690    2.009271
H      11.726308   -2.253717    0.591963
C       5.431485   -0.110592   -0.382649
C       5.255298    0.955602    1.928317
C       6.754384   -1.091534    1.631241
O       4.656968   -0.528373   -1.129227
O       4.361665    1.181296    2.630650
O       6.821152   -2.116175    2.163643
Cr      6.658868    0.553218    0.817310
