# Supplementary material for: Accelerating SCF Orbital Optimization with S‑GEK/RVO: Efficient Subspace Compression and Robust Convergence
Source: J Chem Theory Comput. 2025 Dec 8;21(24):12674–85. doi: 10.1021/acs.jctc.5c01714 (PMC12746458; doi:10.1021/acs.jctc.5c01714)
Supplement: Supplementary file 2 [file ct5c01714_si_002.zip › Coords/MTM/7115759.xyz]

25
7115759
Mo      5.537228    2.437714    3.352179
P       7.609269    3.485622    2.478084
C       8.457685    2.646532    1.038816
O       8.449810    1.417205    1.001767
N       9.025971    3.411449    0.118592
H       9.428698    3.043228   -0.572075
H       8.999568    4.287918    0.197956
P       5.072338    1.358102    1.168123
C       5.588399    2.254435   -0.391190
O       5.564241    3.480631   -0.392280
N       5.978948    1.520636   -1.426556
H       6.241510    1.912048   -2.170253
H       5.975530    0.642894   -1.369348
C       4.564056    4.115306    2.708549
O       4.054341    5.057141    2.318085
C       5.851712    3.145093    5.192626
O       5.962384    3.473977    6.285926
C       6.648794    0.773332    3.749544
O       7.282534   -0.162925    3.896286
C       3.859862    1.698532    4.138737
O       2.903126    1.342250    4.663412
H       7.651597    4.726300    2.034045
H       8.626392    3.493352    3.243575
H       3.882469    1.174236    0.824515
H       5.515313    0.185921    0.917136
