# Supplementary material for: Accelerating SCF Orbital Optimization with S‑GEK/RVO: Efficient Subspace Compression and Robust Convergence
Source: J Chem Theory Comput. 2025 Dec 8;21(24):12674–85. doi: 10.1021/acs.jctc.5c01714 (PMC12746458; doi:10.1021/acs.jctc.5c01714)
Supplement: Supplementary file 2 [file ct5c01714_si_002.zip › Coords/MTM/2203583.xyz]

19
2203583
Cr      2.819778    2.822798    1.297597
F       4.324922    1.170757   -1.032299
O       0.940610    2.079230   -0.910138
O       1.085131    5.136434    2.086899
O       1.162719    1.158583    3.166402
C       4.433580    1.977526    0.037417
C       4.542073    1.399508    1.297684
C       4.652011    2.262718    2.418692
C       4.654567    3.654368    2.252300
C       4.515403    4.206712    0.956599
C       4.400960    3.368845   -0.165153
C       1.644369    2.382793   -0.053523
C       1.757475    4.252418    1.775673
C       1.806038    1.788506    2.447683
H       4.576857    0.375165    1.404977
H       4.735539    4.185464    2.972258
H       4.467980    5.180369    0.847447
H       4.726285    1.904596    3.263413
H       4.305601    3.729512   -1.038246
