# Supplementary material for: Accelerating SCF Orbital Optimization with S‑GEK/RVO: Efficient Subspace Compression and Robust Convergence
Source: J Chem Theory Comput. 2025 Dec 8;21(24):12674–85. doi: 10.1021/acs.jctc.5c01714 (PMC12746458; doi:10.1021/acs.jctc.5c01714)
Supplement: Supplementary file 2 [file ct5c01714_si_002.zip › Coords/MTM/7005136.xyz]

25
7005136
C      -0.776697    1.351236   11.046798
C      -0.338690    2.294039    9.991203
C      -1.192043    2.816182    8.963086
H      -2.085116    2.596256    8.824439
C      -0.418325    3.735322    8.192312
H      -0.721917    4.218423    7.458050
C       0.894938    3.789088    8.736107
H       1.593192    4.317015    8.421675
C       0.956901    2.892689    9.848667
H       1.701037    2.727712   10.381546
C      -1.301458    4.691665   12.004776
H      -1.576864    4.055418   12.624983
C      -2.101120    5.254428   10.978541
H      -2.991885    5.051854   10.805641
C      -1.298782    6.185925   10.258207
H      -1.573571    6.698998    9.533356
C      -0.010395    6.190132   10.843031
H       0.711362    6.708200   10.568499
C      -0.010192    5.267310   11.922215
H       0.710991    5.074202   12.476927
N       0.204946    0.745881   11.735513
H       0.011155    0.186668   12.358983
H       1.028004    0.917563   11.553453
O      -1.975101    1.131836   11.278043
Fe     -0.479480    4.307813   10.169097
