# Supplementary material for: Accelerating SCF Orbital Optimization with S‑GEK/RVO: Efficient Subspace Compression and Robust Convergence
Source: J Chem Theory Comput. 2025 Dec 8;21(24):12674–85. doi: 10.1021/acs.jctc.5c01714 (PMC12746458; doi:10.1021/acs.jctc.5c01714)
Supplement: Supplementary file 2 [file ct5c01714_si_002.zip › Coords/MTM/2105898.xyz]

24
2105898
Pd      6.530500    1.440020    7.398810
Br      5.366112    2.857549    9.017262
Br      8.342431    0.816838    8.940078
S       4.982256   -1.132639    7.331274
C       3.858616   -0.506343    6.044472
H       4.231014   -0.722028    5.174946
H       3.009262   -0.967703    6.121656
C       3.607248    0.983850    6.102360
H       3.193313    1.174161    6.963444
H       2.954119    1.198383    5.422176
S       4.998011    2.125716    5.908194
C       5.659733    1.695498    4.271652
H       4.915654    1.572084    3.662622
H       6.182523    2.445208    3.946032
C       6.532004    0.444059    4.227030
H       7.076278    0.453286    3.423834
H       5.969110   -0.346020    4.201704
S       7.606945    0.384082    5.695938
C       7.588325   -1.357552    6.174720
H       8.076024   -1.858127    5.502978
H       8.079604   -1.442903    7.008066
C       6.239815   -2.020757    6.367680
H       6.387342   -2.881193    6.783750
H       5.869565   -2.193767    5.482476
