# Supplementary material for: Accelerating SCF Orbital Optimization with S‑GEK/RVO: Efficient Subspace Compression and Robust Convergence
Source: J Chem Theory Comput. 2025 Dec 8;21(24):12674–85. doi: 10.1021/acs.jctc.5c01714 (PMC12746458; doi:10.1021/acs.jctc.5c01714)
Supplement: Supplementary file 2 [file ct5c01714_si_002.zip › Coords/MTM/2216445.xyz]

30
2216445
Zn      6.299274    5.139989    9.052049
S       7.001503    6.592554   11.690993
O       7.315040    6.352904   10.231406
O       7.771043    7.777931   12.091832
O       5.563994    6.839224   11.818907
O       7.413593    5.422857   12.456456
S       4.686962    3.881983   10.140173
C       5.505331    2.627410   10.999046
N       4.817584    1.980699   11.924129
H       3.968744    2.197944   12.080501
H       5.203270    1.328457   12.390681
N       6.749199    2.274021   10.754253
H       7.098492    1.564160   11.161495
H       7.241125    2.745574   10.181546
S       5.348675    6.488019    7.402534
C       4.044357    7.341615    8.126344
N       3.905802    7.508559    9.420559
N       3.133916    7.853367    7.312544
S       7.865014    3.887522    7.860103
C       6.871440    3.118100    6.665669
N       7.427225    2.785773    5.517707
H       6.948349    2.365169    4.896773
H       8.281507    2.982470    5.363558
N       5.605895    2.841941    6.867409
H       5.186632    3.171584    7.579982
H       5.166106    2.325094    6.291797
H       4.546675    7.237057    9.975330
H       3.171080    7.893028    9.743624
H       3.184477    7.702182    6.436978
H       2.471365    8.348566    7.641157
