# Supplementary material for: Accelerating SCF Orbital Optimization with S‑GEK/RVO: Efficient Subspace Compression and Robust Convergence
Source: J Chem Theory Comput. 2025 Dec 8;21(24):12674–85. doi: 10.1021/acs.jctc.5c01714 (PMC12746458; doi:10.1021/acs.jctc.5c01714)
Supplement: Supplementary file 2 [file ct5c01714_si_002.zip › Coords/MTM/2105888.xyz]

24
2105888
Pt      6.690760    1.459827    7.319040
Cl      5.594492    2.755837    8.901823
Cl      8.406466    0.852776    8.743662
S       5.044167   -1.223396    7.126651
C       3.944236   -0.464728    5.842485
H       4.333630   -0.607632    4.967883
H       3.082108   -0.903896    5.864911
C       3.757441    1.010783    6.066742
H       3.400377    1.128127    6.960229
H       3.065583    1.309371    5.449445
S       5.138283    2.131940    5.892058
C       5.869655    1.812439    4.260883
H       5.155525    1.718332    3.608177
H       6.409922    2.571108    4.000037
C       6.710230    0.580910    4.225474
H       7.267021    0.599499    3.426411
H       6.138351   -0.198671    4.166459
S       7.767773    0.426388    5.665440
C       7.687308   -1.347711    5.866091
H       7.999111   -1.742730    5.039881
H       8.330312   -1.584722    6.555386
C       6.401300   -1.998330    6.220181
H       6.632638   -2.796501    6.718268
H       6.019090   -2.303889    5.379807
