# Supplementary material for: Accelerating SCF Orbital Optimization with S‑GEK/RVO: Efficient Subspace Compression and Robust Convergence
Source: J Chem Theory Comput. 2025 Dec 8;21(24):12674–85. doi: 10.1021/acs.jctc.5c01714 (PMC12746458; doi:10.1021/acs.jctc.5c01714)
Supplement: Supplementary file 2 [file ct5c01714_si_002.zip › Coords/MTM/4312419.xyz]

23
4312419
Os      5.302458    3.254769    4.976564
C       4.201573    2.819606    3.480987
O       3.546369    2.605026    2.601080
C       6.851012    2.708688    3.992948
O       7.760664    2.396665    3.425663
C       5.069876    1.420169    5.718513
O       4.925159    0.400135    6.135634
C       5.435645    5.182063    4.332792
O       5.473813    6.202097    4.025440
Sb      1.807805    4.272118    6.188586
F       1.695260    2.438130    5.927512
F      -0.023854    4.473015    6.101386
F       2.045126    4.512407    4.364405
F       2.186663    6.070447    6.441230
F       1.868603    4.066660    8.029804
F       3.769011    3.973364    6.197983
Sb      6.255604    3.983523    8.625892
F       7.496674    2.626795    8.768328
F       7.656976    5.205906    8.582160
F       4.889854    2.726311    8.444290
F       5.047612    5.365545    8.328375
F       6.033598    4.146480   10.471061
F       6.451529    3.859336    6.653743
