# Supplementary material for: Accelerating SCF Orbital Optimization with S‑GEK/RVO: Efficient Subspace Compression and Robust Convergence
Source: J Chem Theory Comput. 2025 Dec 8;21(24):12674–85. doi: 10.1021/acs.jctc.5c01714 (PMC12746458; doi:10.1021/acs.jctc.5c01714)
Supplement: Supplementary file 2 [file ct5c01714_si_002.zip › Coords/MTM/4514307.xyz]

30
4514307
Au     11.780799    8.558700    3.357157
I      13.445936    8.558700    5.313339
P      10.241407    8.558700    1.708478
N      10.321618    7.157356    0.833534
N       8.633262    8.558700    2.195149
C       9.352449    6.856089   -0.229469
H       8.496059    7.285165   -0.022035
H       9.225800    5.886103   -0.291775
H       9.688673    7.197296   -1.085037
C      11.580874    6.439566    0.673209
H      12.174920    6.651822    1.423921
H      12.006054    6.710021   -0.166403
H      11.405977    5.475286    0.656493
C       8.140234    9.775177    2.860000
H       8.416149   10.562577    2.346355
H       8.515659    9.827670    3.764198
H       7.163225    9.745506    2.913188
N      10.321618    9.960044    0.833534
C       9.352449   10.261311   -0.229469
H       8.496059    9.832235   -0.022035
H       9.225800   11.231297   -0.291775
H       9.688673    9.920104   -1.085037
C      11.580874   10.677834    0.673209
H      12.174920   10.465578    1.423921
H      12.006054   10.407379   -0.166403
H      11.405977   11.642114    0.656493
C       8.140234    7.342223    2.860000
H       8.416149    6.554823    2.346355
H       8.515659    7.289730    3.764198
H       7.163225    7.371894    2.913188
