# Supplementary material for: Accelerating SCF Orbital Optimization with S‑GEK/RVO: Efficient Subspace Compression and Robust Convergence
Source: J Chem Theory Comput. 2025 Dec 8;21(24):12674–85. doi: 10.1021/acs.jctc.5c01714 (PMC12746458; doi:10.1021/acs.jctc.5c01714)
Supplement: Supplementary file 2 [file ct5c01714_si_002.zip › Coords/MTM/7701085.xyz]

21
7701085
I      -2.815421    7.818270    3.497130
Au     -1.268890    7.044017    5.325500
C      -0.096300    6.265696    6.634317
N       0.669226    5.768988    7.361032
C       1.611610    5.252144    8.247477
C       2.183184    6.058413    9.165625
H       1.950718    6.958283    9.203424
C       3.134981    5.535675   10.069141
C       3.475832    4.170044    9.975253
C       4.415575    3.653699   10.892181
H       4.662904    2.758539   10.838531
C       4.962579    4.443992   11.851786
H       5.569023    4.086347   12.460226
C       2.848528    3.381455    9.005894
H       3.072596    2.480235    8.942489
C       1.922267    3.895035    8.154809
H       1.504155    3.353923    7.524421
C       4.612786    5.807846   11.922506
H       4.997875    6.345882   12.576061
C       3.737633    6.336622   11.067763
H       3.522062    7.239452   11.127510
