# Supplementary material for: Accelerating SCF Orbital Optimization with S‑GEK/RVO: Efficient Subspace Compression and Robust Convergence
Source: J Chem Theory Comput. 2025 Dec 8;21(24):12674–85. doi: 10.1021/acs.jctc.5c01714 (PMC12746458; doi:10.1021/acs.jctc.5c01714)
Supplement: Supplementary file 2 [file ct5c01714_si_002.zip › Coords/MTM/4072700.xyz]

25
4072700
Ti      2.410527    2.943485    1.051120
Cl      3.782954    2.714733   -0.759190
Cl      0.948954    4.526969    0.396784
Cl      1.084698    1.122028    1.238339
N       3.921119    1.950542    2.256084
C       5.041093    2.943266    2.258948
C       4.356317    4.258262    1.996097
C       3.179061    4.522140    2.629233
C       2.460265    3.465313    3.230855
C       3.272286    2.232640    3.580369
C       4.428947    2.475662    4.564451
C       5.623902    2.865990    3.674909
C       4.370304    0.562002    2.061989
H       5.612650    2.702439    1.597164
H       4.795458    4.860438    1.554191
H       2.761461    5.312674    2.513922
H       1.699519    3.609106    3.616896
H       2.744902    1.495013    3.831761
H       4.605234    1.677224    5.049330
H       4.184156    3.108573    5.142438
H       5.971104    3.674966    3.924869
H       6.289822    2.230445    3.702842
H       3.640723   -0.010977    2.084191
H       5.019099    0.313931    2.771760
H       4.790576    0.491752    1.210407
