# Supplementary material for: Accelerating SCF Orbital Optimization with S‑GEK/RVO: Efficient Subspace Compression and Robust Convergence
Source: J Chem Theory Comput. 2025 Dec 8;21(24):12674–85. doi: 10.1021/acs.jctc.5c01714 (PMC12746458; doi:10.1021/acs.jctc.5c01714)
Supplement: Supplementary file 2 [file ct5c01714_si_002.zip › Coords/MTM/7055839.xyz]

29
7055839
Ru      0.772856    5.223008    5.637838
Cl      2.410027    3.597467    5.036658
Cl     -0.874104    4.105141    4.365240
N      -0.679357    6.598241    6.283796
N       1.184163    6.199522    4.243187
N       2.168469    6.119225    6.920926
C      -0.915419    6.787909    7.600532
H      -0.434115    6.288964    8.220903
C      -1.387293    7.340301    5.417145
H      -1.242737    7.216414    4.506854
C       2.429464    7.439288    6.853375
H       1.979690    7.953303    6.222488
C      -2.542094    8.448545    7.153006
H      -3.167106    9.071481    7.447966
C      -2.307254    8.266491    5.807099
H      -2.769773    8.768268    5.175675
C      -1.834127    7.687795    8.047291
H      -1.981904    7.786243    8.959898
C       2.826296    5.389625    7.823656
H       2.668756    4.473624    7.864136
C       3.729060    5.949631    8.695680
H       4.165999    5.421439    9.323663
C       3.976305    7.292538    8.629409
H       4.574059    7.689976    9.220673
C       3.331881    8.049134    7.678830
H       3.506162    8.959113    7.599099
O       1.374505    6.742915    3.261776
O       0.276622    4.123555    7.172452
H      -0.011612    3.558011    7.164520
