# Supplementary material for: Accelerating SCF Orbital Optimization with S‑GEK/RVO: Efficient Subspace Compression and Robust Convergence
Source: J Chem Theory Comput. 2025 Dec 8;21(24):12674–85. doi: 10.1021/acs.jctc.5c01714 (PMC12746458; doi:10.1021/acs.jctc.5c01714)
Supplement: Supplementary file 2 [file ct5c01714_si_002.zip › Coords/MTM/2224814.xyz]

25
2224814
Pd      7.280412    5.978154   -0.726668
Br      7.574490    8.363050   -0.550300
Br      5.265299    6.311508   -1.989917
N       7.183634    3.922940   -0.809467
N       8.932077    5.549482    0.405420
C       6.331227    3.142899   -1.441263
H       5.646213    3.545162   -1.961243
C       6.387376    1.752468   -1.380210
H       5.769482    1.220781   -1.867948
C       7.348400    1.168312   -0.607100
H       7.378626    0.222119   -0.539873
C       8.301474    1.941357    0.097410
C       9.368196    1.437653    0.931573
H       9.453423    0.500205    1.066027
C      10.227721    2.257920    1.508490
H      10.932277    1.887139    2.026412
C      10.140952    3.678084    1.387070
C      11.017168    4.589297    1.970161
H      11.732751    4.283228    2.513464
C      10.843640    5.916766    1.761620
H      11.438199    6.539399    2.162238
C       9.801744    6.371498    0.964501
H       9.711360    7.305448    0.816327
C       9.101716    4.201026    0.602298
C       8.175895    3.324792   -0.034985
