# Supplementary material for: Accelerating SCF Orbital Optimization with S‑GEK/RVO: Efficient Subspace Compression and Robust Convergence
Source: J Chem Theory Comput. 2025 Dec 8;21(24):12674–85. doi: 10.1021/acs.jctc.5c01714 (PMC12746458; doi:10.1021/acs.jctc.5c01714)
Supplement: Supplementary file 2 [file ct5c01714_si_002.zip › Coords/MTM/7014754.xyz]

27
7014754
Cr      0.377757   13.124288    4.429050
Cl      1.978091   14.435440    5.054429
Cl     -0.274685   11.564008    5.773134
N      -0.943137   14.047992    4.143489
C      -2.011947   14.601120    3.494227
C      -2.565785   15.814080    3.932953
F      -2.014605   16.426792    4.975899
C      -3.678901   16.346080    3.341063
F      -4.193736   17.486232    3.788745
C      -4.263591   15.687920    2.277997
F      -5.381568   16.160336    1.727903
C      -3.738441   14.497760    1.822398
F      -4.337766   13.869544    0.791523
C      -2.638113   13.968800    2.407798
F      -2.153327   12.794600    1.983351
N       0.917241   12.394840    3.059396
C       1.015644   12.056640    1.739326
C       1.569339   10.810240    1.379779
F       1.932646    9.964968    2.332773
C       1.744558   10.480400    0.057112
F       2.280179    9.299512   -0.272581
C       1.380465   11.372640   -0.933265
F       1.583281   11.066208   -2.215174
C       0.831750   12.597760   -0.604870
F       0.508921   13.459904   -1.574609
C       0.648734   12.927600    0.710008
F       0.143178   14.123992    1.023866
