# Supplementary material for: Accelerating SCF Orbital Optimization with S‑GEK/RVO: Efficient Subspace Compression and Robust Convergence
Source: J Chem Theory Comput. 2025 Dec 8;21(24):12674–85. doi: 10.1021/acs.jctc.5c01714 (PMC12746458; doi:10.1021/acs.jctc.5c01714)
Supplement: Supplementary file 2 [file ct5c01714_si_002.zip › Coords/MTM/2209180.xyz]

30
2209180
Pd      3.572500    0.000000    3.476600
N       4.024064    1.820972    2.848031
H       4.802869    1.915024    2.496199
N       3.839723    4.099510    2.522621
H       4.657826    4.133731    2.258399
H       3.367439    4.818154    2.551129
N       2.007745    2.996502    3.318067
N       1.779105    0.711618    3.961238
H       1.238943    0.151842    4.329062
N       0.017148    2.205110    4.079442
H      -0.498721    1.584144    4.373563
H      -0.288658    3.000581    3.968191
C       3.288129    2.897238    2.899484
C       1.315395    1.929754    3.790189
N       3.120936   -1.820972    4.105169
H       2.342131   -1.915023    4.457001
N       3.305277   -4.099510    4.430579
H       2.487174   -4.133731    4.694801
H       3.777561   -4.818154    4.402071
N       5.137255   -2.996502    3.635133
N       5.365895   -0.711618    2.991962
H       5.906057   -0.151842    2.624138
N       7.127852   -2.205110    2.873758
H       7.643721   -1.584144    2.579637
H       7.433658   -3.000581    2.985009
C       3.856871   -2.897238    4.053716
C       5.829605   -1.929754    3.163011
O       2.137069    6.499975    2.182609
H       1.994884    6.900883    1.450438
H       1.486160    6.637993    2.708271
