# Supplementary material for: Accelerating SCF Orbital Optimization with S‑GEK/RVO: Efficient Subspace Compression and Robust Convergence
Source: J Chem Theory Comput. 2025 Dec 8;21(24):12674–85. doi: 10.1021/acs.jctc.5c01714 (PMC12746458; doi:10.1021/acs.jctc.5c01714)
Supplement: Supplementary file 2 [file ct5c01714_si_002.zip › Coords/MTM/7704657.xyz]

30
7704657
Fe      9.521648    0.135990    8.656762
P       5.846869    0.135342   14.748270
H       4.670224    0.628640   14.545573
H       5.608136   -1.016917   14.062099
C       6.682481    1.076083   13.368948
O       6.544598    2.295089   13.320084
N       7.449248    0.371175   12.536443
H       7.522638   -0.434501   12.637533
C       8.187879    0.984561   11.419542
H       9.031033    1.386705   11.758490
H       7.658006    1.738004   11.065598
C       8.425547   -0.049274   10.367534
C       7.608597   -0.306924    9.220383
H       6.821621    0.167329    8.979164
C       8.179176   -1.395025    8.503446
H       7.844622   -1.767587    7.696795
C       9.338513   -1.826753    9.205905
H       9.912864   -2.539519    8.950724
C       9.485485   -1.000277   10.359261
H      10.172965   -1.072385   11.011304
C       9.889658    2.116112    8.309023
H       9.465180    2.849217    8.738720
C       9.447775    1.482850    7.119471
H       8.678107    1.715816    6.616090
C      10.358614    0.440972    6.818011
H      10.307367   -0.146066    6.073152
C      11.368078    0.426181    7.830979
H      12.102938   -0.173800    7.882946
C      11.073168    1.470832    8.748027
H      11.578867    1.696402    9.519516
