# Supplementary material for: Accelerating SCF Orbital Optimization with S‑GEK/RVO: Efficient Subspace Compression and Robust Convergence
Source: J Chem Theory Comput. 2025 Dec 8;21(24):12674–85. doi: 10.1021/acs.jctc.5c01714 (PMC12746458; doi:10.1021/acs.jctc.5c01714)
Supplement: Supplementary file 2 [file ct5c01714_si_002.zip › Coords/MTM/2105886.xyz]

24
2105886
Pt      6.874422    1.493893    7.398365
Cl      5.779332    2.789378    9.001935
Cl      8.603591    0.913536    8.854950
S       5.213452   -1.244217    7.170000
C       4.144892   -0.478179    5.903300
H       4.554237   -0.599508    5.034535
H       3.290927   -0.937326    5.897325
C       3.903842    1.006317    6.130350
H       3.545941    1.113372    7.027795
H       3.213027    1.290608    5.513730
S       5.307520    2.150616    5.957075
C       5.992456    1.819935    4.302000
H       5.261956    1.693848    3.677015
H       6.502484    2.591921    4.010420
C       6.889781    0.592371    4.272125
H       7.456397    0.636383    3.485815
H       6.336394   -0.199836    4.192060
S       7.953196    0.429410    5.764680
C       7.896608   -1.357219    6.058650
H       8.324326   -1.790197    5.303410
H       8.443381   -1.540402    6.838985
C       6.550253   -2.035234    6.273750
H       6.729571   -2.876211    6.723070
H       6.205580   -2.257671    5.394230
