# Supplementary material for: Accelerating SCF Orbital Optimization with S‑GEK/RVO: Efficient Subspace Compression and Robust Convergence
Source: J Chem Theory Comput. 2025 Dec 8;21(24):12674–85. doi: 10.1021/acs.jctc.5c01714 (PMC12746458; doi:10.1021/acs.jctc.5c01714)
Supplement: Supplementary file 2 [file ct5c01714_si_002.zip › Coords/MTM/4063506.xyz]

28
4063506
F       5.572306   11.293398    7.163680
F       5.754407   11.019438    9.383270
F       7.072475    9.881857    7.973838
F       4.875984    9.391724    8.138976
B       5.810772   10.388043    8.172062
C       0.084981   12.006125    6.742203
C      -0.710196    9.877577    5.187195
C       1.309397    9.636791    7.155049
C       2.114112   12.398874    4.630499
C       3.028088   11.495659    5.249050
C       2.950911   10.246782    4.551382
C       3.635960    9.009677    4.722563
C       3.348933    7.993025    3.866661
C       2.377725    8.136426    2.839579
C       1.654522    9.275077    2.678468
C       1.923339   10.362359    3.543001
C       1.376167   11.694708    3.636503
O      -0.417966   12.778781    7.403908
O      -1.649319    9.354269    4.893168
O       1.546996    9.019308    8.064175
Ru      0.972804   10.774093    5.616081
H       0.992887    9.353198    2.003817
H       2.231177    7.406577    2.259868
H       3.818929    7.185054    3.963040
H       4.275050    8.919784    5.408722
H       3.589134   11.678656    5.984118
H       2.010054   13.311720    4.843396
H       0.664237   12.032879    3.122962
