# Supplementary material for: Accelerating SCF Orbital Optimization with S‑GEK/RVO: Efficient Subspace Compression and Robust Convergence
Source: J Chem Theory Comput. 2025 Dec 8;21(24):12674–85. doi: 10.1021/acs.jctc.5c01714 (PMC12746458; doi:10.1021/acs.jctc.5c01714)
Supplement: Supplementary file 2 [file ct5c01714_si_002.zip › Coords/MTM/4329981.xyz]

15
4329981
I       8.662247    0.775726    5.505959
Rh      8.692060    0.775514    2.843849
O       8.996918    0.771702   -0.135991
O      11.651409    0.748402    3.100945
N       6.598942    0.793589    2.687032
N       5.755492    0.639672    3.718907
H       6.112276    0.536590    4.505403
C       8.861941    0.773820    0.989927
C      10.523036    0.758287    3.000715
C       4.481283    0.658735    3.333578
H       3.719629    0.569774    3.896599
C       4.474351    0.831715    1.979853
H       3.717392    0.882550    1.408171
C       5.800497    0.915734    1.624717
H       6.109475    1.044233    0.735021
