# Supplementary material for: Accelerating SCF Orbital Optimization with S‑GEK/RVO: Efficient Subspace Compression and Robust Convergence
Source: J Chem Theory Comput. 2025 Dec 8;21(24):12674–85. doi: 10.1021/acs.jctc.5c01714 (PMC12746458; doi:10.1021/acs.jctc.5c01714)
Supplement: Supplementary file 2 [file ct5c01714_si_002.zip › Coords/MTM/2004697.xyz]

22
2004697
Ru      2.900095    3.073849    3.067614
Cl      0.878172    1.973981    3.755960
Cl      2.038442    3.337169    0.853403
O       5.275646    4.688204    2.127094
O       3.944570    2.484049    5.860362
O       1.604721    5.654939    3.880270
O       3.666523    1.176655    2.420113
C       4.451620    4.030825    2.484241
C       3.591702    2.741845    4.825426
C       2.116846    4.691887    3.593172
C       4.532999    0.985149    1.275665
C       5.002876   -0.430888    1.367418
C       4.063427   -1.110364    2.322440
C       3.621990   -0.005524    3.189655
H       5.271062    1.585445    1.316115
H       4.054100    1.123254    0.473565
H       5.895236   -0.458509    1.708779
H       4.974515   -0.845203    0.521908
H       4.515564   -1.778792    2.826589
H       3.333720   -1.495217    1.861701
H       2.735804   -0.158360    3.492539
H       4.202927    0.075497    3.939466
