# Supplementary material for: Accelerating SCF Orbital Optimization with S‑GEK/RVO: Efficient Subspace Compression and Robust Convergence
Source: J Chem Theory Comput. 2025 Dec 8;21(24):12674–85. doi: 10.1021/acs.jctc.5c01714 (PMC12746458; doi:10.1021/acs.jctc.5c01714)
Supplement: Supplementary file 2 [file ct5c01714_si_002.zip › Coords/MTM/7004650.xyz]

30
7004650
W      -2.158143    0.910211    6.833127
Cl     -4.481151   -1.484132    8.726695
Cl     -2.807093    0.537605   10.484078
P      -3.773032    0.463970    8.659006
O      -1.585110    3.610245    8.433524
O      -4.415552    2.263373    5.047563
O      -2.798674   -1.833004    5.358366
O       0.092040   -0.640550    8.476857
O      -0.048392    1.761514    4.647105
N      -6.446682    1.536320    9.824667
C      -1.784548    2.671581    7.865711
C      -3.617123    1.823710    5.712502
C      -2.573490   -0.862169    5.885835
C      -0.717697   -0.078639    7.900078
C      -0.813160    1.444813    5.437561
C      -7.369489    0.423221    9.492945
H      -6.871341   -0.407493    9.445129
H      -7.791233    0.597656    8.635247
H      -8.051687    0.353161   10.178803
C      -5.948107    1.328284   11.217304
H      -6.691317    1.399774   11.838911
H      -5.285284    2.002435   11.429487
H      -5.550765    0.446813   11.290522
C      -7.255787    2.784536    9.763403
H      -7.781261    2.787395    8.947545
H      -6.666275    3.553768    9.769380
H      -7.848074    2.824570   10.529951
B      -5.278694    1.705037    8.762258
H      -4.896933    2.597947    8.899729
H      -5.698985    1.712186    7.877665
