# Supplementary material for: Accelerating SCF Orbital Optimization with S‑GEK/RVO: Efficient Subspace Compression and Robust Convergence
Source: J Chem Theory Comput. 2025 Dec 8;21(24):12674–85. doi: 10.1021/acs.jctc.5c01714 (PMC12746458; doi:10.1021/acs.jctc.5c01714)
Supplement: Supplementary file 2 [file ct5c01714_si_002.zip › Coords/MTM/7240000.xyz]

30
7240000
Re      1.225338    1.075883    8.735561
O      -1.546015    1.480703    9.931806
C       4.208606    1.143883    7.504474
N       3.104209    0.470534    7.720657
O       1.734687    3.966351    9.586544
N       0.870710   -0.957521    8.113144
C       5.355924    0.634042    6.884261
H       6.128634    1.173966    6.767607
Cl      0.502378    1.638328    6.437729
O       2.190951    0.170392   11.456628
C       3.093303   -0.833103    7.289341
Cl      4.243153    2.798795    7.938414
C       1.910260   -1.581232    7.486634
C      -0.238388   -1.637902    8.304140
H      -0.959519   -1.215430    8.756056
C      -0.505237    1.337556    9.480551
C       4.184156   -1.423647    6.649189
C       1.565424    2.891958    9.241281
C       4.094269   -2.788146    6.224170
H       4.842864   -3.203270    5.812520
C       2.955441   -3.491613    6.404672
H       2.908152   -4.390455    6.101932
C       1.820756   -2.903550    7.043775
C      -0.400805   -2.952425    7.869676
H      -1.225667   -3.401643    8.010719
C       0.615461   -3.587731    7.247364
H       0.515041   -4.485114    6.951792
C       1.846692    0.517478   10.439730
C       5.331319   -0.663164    6.448748
H       6.088954   -1.039662    6.016309
