# Supplementary material for: Accelerating SCF Orbital Optimization with S‑GEK/RVO: Efficient Subspace Compression and Robust Convergence
Source: J Chem Theory Comput. 2025 Dec 8;21(24):12674–85. doi: 10.1021/acs.jctc.5c01714 (PMC12746458; doi:10.1021/acs.jctc.5c01714)
Supplement: Supplementary file 2 [file ct5c01714_si_002.zip › Coords/MTM/4337865.xyz]

30
4337865
Pt     -1.106735    0.694545    8.919341
O      -2.743690    1.166051   10.016012
O      -0.841423   -0.678874   10.387154
O      -3.673892    0.693742   11.985475
O      -1.735566   -1.259974   12.351796
N      -1.427725    2.091729    7.490319
H      -2.182168    2.548580    7.714932
N       0.535756    0.188947    7.852785
H       0.950544   -0.488782    8.295263
C      -0.307327    3.080871    7.401631
H      -0.131392    3.446119    8.283695
H      -0.570471    3.812690    6.822264
C       0.966404    2.436301    6.856968
H       1.653201    3.131008    6.776955
C       1.513618    1.321550    7.746744
H       2.348281    0.993623    7.376567
H       1.695563    1.674786    8.631701
C       0.151632   -0.327781    6.489682
H      -0.523914   -1.017241    6.583190
H       0.928047   -0.723657    6.062628
C      -0.387353    0.798332    5.620149
H      -0.578153    0.431501    4.732301
C      -1.668485    1.441660    6.150352
H      -1.980616    2.108789    5.518929
H      -2.357790    0.765359    6.238077
C       0.685928    1.878165    5.465909
H       1.493243    1.497036    5.087055
H       0.371590    2.582389    4.877865
C      -2.827877    0.495268   11.115942
C      -1.732561   -0.587694   11.336699
