# Supplementary material for: Accelerating SCF Orbital Optimization with S‑GEK/RVO: Efficient Subspace Compression and Robust Convergence
Source: J Chem Theory Comput. 2025 Dec 8;21(24):12674–85. doi: 10.1021/acs.jctc.5c01714 (PMC12746458; doi:10.1021/acs.jctc.5c01714)
Supplement: Supplementary file 2 [file ct5c01714_si_002.zip › Coords/MTM/7225153.xyz]

23
7225153
Zn      1.581173    0.800572    2.692762
Cl      3.551635    1.804339    2.467896
Cl     -0.154484    1.800884    1.758965
N       1.100288   -0.157264    4.447094
N       2.003963   -1.146037    2.145241
C       0.546251    0.399106    5.535599
H       0.354434    1.329230    5.531463
C       0.244093   -0.347800    6.669028
H      -0.156953    0.063389    7.425199
C       0.538363   -1.704590    6.676474
H       0.355659   -2.230469    7.446709
C       1.103678   -2.286271    5.548009
H       1.307426   -3.213364    5.533117
C       1.365007   -1.487136    4.439731
C       1.908864   -2.029619    3.166485
C       2.283310   -3.360952    3.004827
H       2.215273   -3.972542    3.728732
C       2.757759   -3.781012    1.766329
H       3.015722   -4.686222    1.634785
C       2.851510   -2.867575    0.724732
H       3.172314   -3.133917   -0.129062
C       2.464985   -1.556427    0.960932
H       2.530621   -0.926483    0.253160
