# Supplementary material for: Accelerating SCF Orbital Optimization with S‑GEK/RVO: Efficient Subspace Compression and Robust Convergence
Source: J Chem Theory Comput. 2025 Dec 8;21(24):12674–85. doi: 10.1021/acs.jctc.5c01714 (PMC12746458; doi:10.1021/acs.jctc.5c01714)
Supplement: Supplementary file 2 [file ct5c01714_si_002.zip › Coords/MTM/2213762.xyz]

27
2213762
Zn     -0.268753    3.296903    2.185034
C       0.760683    5.011615   -0.104882
C       2.308564    4.544761    1.522532
H       2.535098    4.155941    2.336238
C       3.294269    5.189208    0.802345
H       4.159890    5.286077    1.128352
C       2.917241    5.680279   -0.430015
H       3.566968    6.083899   -0.960541
Cl     -1.453780    2.041375    0.743436
N      -0.496226    4.994125   -0.560243
H      -1.141002    4.574360   -0.157322
H      -0.794970    5.435416   -1.223619
N       1.035859    4.457310    1.099509
N       1.688697    5.608973   -0.897612
C      -1.298189    5.011615    4.474950
C      -2.846070    4.544761    2.847536
H      -3.072604    4.155941    2.033830
C      -3.831775    5.189208    3.567724
H      -4.697396    5.286077    3.241717
C      -3.454747    5.680279    4.800083
H      -4.104474    6.083899    5.330609
Cl      0.916274    2.041375    3.626632
N      -0.041280    4.994125    4.930311
H       0.603496    4.574360    4.527391
H       0.257464    5.435416    5.593687
N      -1.573365    4.457310    3.270559
N      -2.226203    5.608973    5.267680
