# Supplementary material for: Accelerating SCF Orbital Optimization with S‑GEK/RVO: Efficient Subspace Compression and Robust Convergence
Source: J Chem Theory Comput. 2025 Dec 8;21(24):12674–85. doi: 10.1021/acs.jctc.5c01714 (PMC12746458; doi:10.1021/acs.jctc.5c01714)
Supplement: Supplementary file 2 [file ct5c01714_si_002.zip › Coords/MTM/7010353.xyz]

30
7010353
Br      0.000000    0.000000    3.232742
Cu      0.000000    0.000000    5.653668
S       2.303093    0.486958    6.603935
C       1.847051    1.562352    7.993569
H       1.310838    1.049719    8.649523
H       2.665342    1.885476    8.447374
C       1.037492    2.750927    7.487782
H       1.608637    3.287139    6.882984
H       0.799952    3.322945    8.260076
S      -0.486958    2.303093    6.603935
C      -1.562352    1.847051    7.993569
H      -1.049719    1.310838    8.649523
H      -1.885476    2.665342    8.447374
C      -2.750926    1.037492    7.487782
H      -3.287139    1.608637    6.882984
H      -3.322945    0.799952    8.260076
S       0.486958   -2.303093    6.603935
C       1.562352   -1.847051    7.993569
H       1.049719   -1.310838    8.649523
H       1.885476   -2.665342    8.447374
C       2.750927   -1.037492    7.487782
H       3.287139   -1.608637    6.882984
H       3.322945   -0.799952    8.260076
S      -2.303093   -0.486958    6.603935
C      -1.847051   -1.562352    7.993569
H      -1.310838   -1.049719    8.649523
H      -2.665342   -1.885476    8.447374
C      -1.037492   -2.750926    7.487782
H      -1.608637   -3.287139    6.882984
H      -0.799952   -3.322945    8.260076
