# Supplementary material for: Accelerating SCF Orbital Optimization with S‑GEK/RVO: Efficient Subspace Compression and Robust Convergence
Source: J Chem Theory Comput. 2025 Dec 8;21(24):12674–85. doi: 10.1021/acs.jctc.5c01714 (PMC12746458; doi:10.1021/acs.jctc.5c01714)
Supplement: Supplementary file 2 [file ct5c01714_si_002.zip › Coords/MTM/2212852.xyz]

29
2212852
Pd      6.092731    4.358886    7.686852
S       5.177889    3.818861    5.687163
S       7.331750    6.067370    6.865291
N       4.926146    2.841763    8.453522
H       5.466390    2.210685    8.800614
H       4.428483    3.173633    9.126952
N       4.063216    2.231155    7.510298
H       3.508258    1.626865    7.768963
N       3.288210    1.996203    5.388797
H       2.737781    1.392803    5.660545
H       3.306626    2.218695    4.558213
N       6.977799    4.801388    9.504422
H       6.331043    4.949123   10.111983
H       7.451111    4.085852    9.778125
N       7.834578    5.927200    9.470134
H       8.185487    6.216440   10.200711
N       8.974904    7.525586    8.335619
H       9.356272    7.761428    9.069805
H       9.162072    7.934973    7.602034
C       4.102115    2.580023    6.246751
C       8.103111    6.535940    8.334416
N       4.751869    5.068379   12.726301
O       4.581448    4.671275   13.891645
O       5.543208    4.461242   11.979632
O       4.147616    6.082945   12.326724
N       6.743057    0.565131   10.272746
O       6.999600    1.754042   10.581941
O       7.004740   -0.361951   11.039115
O       6.193417    0.338189    9.161842
