# Supplementary material for: Accelerating SCF Orbital Optimization with S‑GEK/RVO: Efficient Subspace Compression and Robust Convergence
Source: J Chem Theory Comput. 2025 Dec 8;21(24):12674–85. doi: 10.1021/acs.jctc.5c01714 (PMC12746458; doi:10.1021/acs.jctc.5c01714)
Supplement: Supplementary file 2 [file ct5c01714_si_002.zip › Coords/MTM/2102880.xyz]

29
2102880
Pt      1.882416    2.656777    7.785859
Cl      1.850064    1.028035    6.164220
N       1.816248    4.190477    6.477835
C       1.722181    4.094144    5.139705
H       1.657580    3.230784    4.747298
C       1.715937    5.208333    4.308175
C       1.841763    6.458842    4.895748
H       1.885738    7.235866    4.351776
C       1.904380    6.574259    6.281631
H       1.970177    7.428531    6.691686
C       1.867988    5.427354    7.052950
C       1.560593    5.029299    2.816405
H       1.742293    5.879936    2.364825
H       0.644338    4.742118    2.616049
H       2.191343    4.349517    2.501856
N       1.948584    4.190477    9.093883
C       2.042651    4.094144   10.432013
H       2.107252    3.230784   10.824420
C       2.048895    5.208333   11.263542
C       1.923069    6.458842   10.675970
H       1.879094    7.235866   11.219942
C       1.860452    6.574259    9.290087
H       1.794655    7.428531    8.880032
C       1.896844    5.427354    8.518768
C       2.204239    5.029299   12.755313
H       2.022539    5.879936   13.206893
H       3.120495    4.742118   12.955669
H       1.573489    4.349517   13.069862
Cl      1.914768    1.028035    9.407498
