# Supplementary material for: Accelerating SCF Orbital Optimization with S‑GEK/RVO: Efficient Subspace Compression and Robust Convergence
Source: J Chem Theory Comput. 2025 Dec 8;21(24):12674–85. doi: 10.1021/acs.jctc.5c01714 (PMC12746458; doi:10.1021/acs.jctc.5c01714)
Supplement: Supplementary file 2 [file ct5c01714_si_002.zip › Coords/MTM/4350356.xyz]

22
4350356
Br      1.598554    3.484847    6.588624
Mn      4.796263    3.000576    9.115096
Br      0.644825    2.640862    9.596255
O       4.768145    5.270940    7.231066
O       3.505312    4.506468   11.295079
O       7.506951    3.627802   10.065580
C       3.241138    1.762619    8.423336
C       4.369882    1.647367    7.528214
H       4.360876    1.883158    6.556565
C       5.062339    0.906158    9.575388
H       5.633716    0.533967   10.307113
C       3.715451    1.270947    9.690984
H       3.163086    1.185301   10.520839
C       6.446252    3.404699    9.702935
C       4.780153    4.398618    7.971524
B       1.976304    2.550352    8.222709
C       4.022653    3.939723   10.447759
C       5.468607    1.127146    8.221330
C       6.818497    0.763414    7.660127
H       6.798484   -0.159661    7.333333
H       7.497945    0.848003    8.362895
H       7.037642    1.367166    6.919669
