# Supplementary material for: Accelerating SCF Orbital Optimization with S‑GEK/RVO: Efficient Subspace Compression and Robust Convergence
Source: J Chem Theory Comput. 2025 Dec 8;21(24):12674–85. doi: 10.1021/acs.jctc.5c01714 (PMC12746458; doi:10.1021/acs.jctc.5c01714)
Supplement: Supplementary file 2 [file ct5c01714_si_002.zip › Coords/MTM/2311061.xyz]

30
2311061
H      11.695430    2.515716   10.333624
C       9.789405    3.064599   10.858862
H       9.394617    2.617704   14.148445
H       9.456562    1.434792   15.447538
H       9.791728    2.256881    8.983189
S      11.945422    3.843111   14.330941
H       8.338234    3.112194    9.467043
S       8.761893    3.785936   12.066007
N      11.054963    2.759484   11.096588
Zn     10.305871    5.068441   13.244992
N       9.882544    2.211218   14.938169
N      11.816554    1.950916   16.141269
C      11.129739    2.578686   15.199388
H      11.471985    1.078605   16.521040
H      11.459818    2.959211   11.996774
H      12.765086    2.249155   16.337456
N       9.258559    2.774782    9.681899
H      13.415508    7.621321   10.493560
N      12.701261    7.415644   13.627563
N      13.504223    7.730418   11.504830
H      13.468604    7.983689   13.988198
S      11.235267    6.426047   11.603001
H      11.986350    7.119878   14.285356
C      12.572504    7.249140   12.321158
H      14.343577    8.148261   11.861419
S       9.639078    6.509492   15.907122
O       8.867863    7.689313   16.332166
O       9.245396    5.328898   16.680199
O       9.304575    6.280018   14.448403
O      11.080515    6.767554   16.016961
