# Supplementary material for: Accelerating SCF Orbital Optimization with S‑GEK/RVO: Efficient Subspace Compression and Robust Convergence
Source: J Chem Theory Comput. 2025 Dec 8;21(24):12674–85. doi: 10.1021/acs.jctc.5c01714 (PMC12746458; doi:10.1021/acs.jctc.5c01714)
Supplement: Supplementary file 2 [file ct5c01714_si_002.zip › Coords/MTM/4312770.xyz]

27
4312770
Pt      0.801081    4.411534    0.035181
S      -0.237894    5.376960   -1.783777
S       1.801010    6.443017    0.520566
N       1.707921    3.394206    1.572142
N      -0.045251    2.554056   -0.208886
N      -1.719557    7.505340   -0.665137
N       3.594262    6.827619   -1.616118
C       2.611658    3.924434    2.468153
C       3.141747    3.117890    3.474104
C       2.792664    1.818458    3.584044
C       1.887634    1.295698    2.638560
C       1.331687    2.087306    1.660094
C       0.374941    1.616822    0.687125
C      -0.090503    0.296853    0.626658
C      -0.982604   -0.026138   -0.373796
C      -1.422190    0.909229   -1.269807
C      -0.956746    2.193725   -1.159867
C      -1.111894    6.642786   -1.088406
C       2.857309    6.622249   -0.775077
H       2.945226    4.824328    2.397791
H       3.715795    3.483822    4.137042
H       3.183120    1.267693    4.264573
H       1.651033    0.375267    2.727611
H       0.206864   -0.356597    1.265959
H      -1.322637   -0.944702   -0.415023
H      -2.060883    0.673987   -1.977821
H      -1.301950    2.895717   -1.782677
