# Supplementary material for: Accelerating SCF Orbital Optimization with S‑GEK/RVO: Efficient Subspace Compression and Robust Convergence
Source: J Chem Theory Comput. 2025 Dec 8;21(24):12674–85. doi: 10.1021/acs.jctc.5c01714 (PMC12746458; doi:10.1021/acs.jctc.5c01714)
Supplement: Supplementary file 2 [file ct5c01714_si_002.zip › Coords/MTM/4080011.xyz]

25
4080011
Pt      6.019408    2.082690   14.736464
Br      6.213077    1.327918   17.033117
Br      7.454618    3.969133   15.161778
N       5.883253    2.668018   12.821244
N       4.802890    0.537781   14.263293
C       6.317725    1.856996   11.852319
H       6.665999    1.004205   12.086614
C       6.274931    2.225959   10.507011
H       6.596351    1.635967    9.834356
C       5.762523    3.452934   10.172951
H       5.739670    3.729656    9.264490
C       5.277309    4.286581   11.166061
H       4.893557    5.127189   10.948393
C       5.363927    3.867147   12.475091
H       5.046372    4.443216   13.161350
C       3.608956    0.790137   13.687380
H       3.328494    1.691659   13.577035
C       2.794648   -0.217549   13.261114
H       1.955034   -0.020885   12.860545
C       3.198556   -1.517620   13.413784
H       2.638386   -2.231180   13.131118
C       4.424846   -1.778679   13.982139
H       4.732647   -2.673239   14.072834
C       5.200354   -0.725743   14.414452
H       6.036031   -0.903262   14.830137
