# Supplementary material for: Accelerating SCF Orbital Optimization with S‑GEK/RVO: Efficient Subspace Compression and Robust Convergence
Source: J Chem Theory Comput. 2025 Dec 8;21(24):12674–85. doi: 10.1021/acs.jctc.5c01714 (PMC12746458; doi:10.1021/acs.jctc.5c01714)
Supplement: Supplementary file 2 [file ct5c01714_si_002.zip › Coords/MTM/4512980.xyz]

27
4512980
C      -0.556195    0.484097   13.742081
H      -0.613874   -0.440960   13.816496
C      -0.411996    1.242596   14.890207
H      -0.393456    0.817213   15.719410
C      -0.378350    3.110683   13.600337
H      -0.323417    4.034541   13.508203
C      -0.528042    2.368960   12.462841
C      -0.599454    3.012426   11.109186
C      -0.679107    2.352184    8.706625
C      -0.677047    3.624737    8.167998
H      -0.709320    4.374847    8.717256
C      -0.624861    3.754149    6.778907
H      -0.637907    4.602517    6.399742
C      -0.557568    2.638569    5.960335
C      -0.571988    1.372008    6.520224
H      -0.539715    0.618302    5.978053
C      -0.634474    1.241397    7.866792
H      -0.648207    0.389435    8.238870
N      -0.602887    1.044883   12.530170
N      -0.304190    2.591836   14.840597
N      -0.681853    2.124515   10.095716
H      -0.745026    1.300112   10.333138
Hg      0.194737    3.960729   16.902511
Cl     -0.442209    2.845868    4.225743
Br      0.262304    2.085811   18.480583
Br      0.387963    6.075418   15.719055
O      -0.534221    4.220272   10.992247
