# Supplementary material for: Accelerating SCF Orbital Optimization with S‑GEK/RVO: Efficient Subspace Compression and Robust Convergence
Source: J Chem Theory Comput. 2025 Dec 8;21(24):12674–85. doi: 10.1021/acs.jctc.5c01714 (PMC12746458; doi:10.1021/acs.jctc.5c01714)
Supplement: Supplementary file 2 [file ct5c01714_si_002.zip › Coords/MTM/4335189.xyz]

29
4335189
Mo     10.298013    6.970978    3.618605
Cl     10.317007    8.304591    1.479761
O      12.583350    8.993591    4.208358
O      12.639533    5.367443    4.831431
N      11.581640    5.179498    1.288730
N      11.352307    4.183586    0.437795
N      10.133660    3.859081    0.717953
N       9.558027    4.582671    1.688423
C      10.496355    5.449819    2.079151
C       9.455657    2.765398    0.035860
C      12.894260    5.824710    1.265570
C       8.038868    6.266782    3.863949
C       8.819842    5.875496    4.963666
C       9.246918    7.054554    5.630817
C       8.765857    8.166631    4.897175
C       7.998680    7.664977    3.827342
C      11.732597    8.260004    3.974519
C      11.774384    5.930080    4.358523
H       9.231322    2.065401    0.684334
H      10.045086    2.395305   -0.654451
H       8.633496    3.099101   -0.380269
H      13.480090    5.396435    1.924504
H      12.794289    6.774035    1.483721
H      13.286146    5.734337    0.372051
H       7.547810    5.652360    3.246853
H       8.921412    4.940567    5.305086
H       9.695188    7.091943    6.523590
H       8.845434    9.127352    5.164633
H       7.493826    8.215617    3.163179
