# Supplementary material for: Accelerating SCF Orbital Optimization with S‑GEK/RVO: Efficient Subspace Compression and Robust Convergence
Source: J Chem Theory Comput. 2025 Dec 8;21(24):12674–85. doi: 10.1021/acs.jctc.5c01714 (PMC12746458; doi:10.1021/acs.jctc.5c01714)
Supplement: Supplementary file 2 [file ct5c01714_si_002.zip › Coords/MTM/4320434.xyz]

30
4320434
Mo      4.993225    2.114780   11.212778
P       3.070801    1.400744   12.414685
P       3.037360    1.896593    9.900607
S       5.110313   -0.371249   10.791723
F       2.214288    2.134013   13.528193
F       2.207446    2.966129    9.109830
O       2.907626   -0.107126   12.977022
O       2.959383    0.759389    8.753135
O       6.971072    2.832644    8.892556
O       4.672497    5.155701   11.829860
O       7.239248    1.761839   13.403970
N       1.980721    1.417369   11.118797
C       3.990098   -0.922009   13.301614
C       5.047943   -1.100046   12.423835
C       2.907950   -0.604167    9.041438
C       3.709245   -1.192717    9.998310
C       0.593182    1.017598   11.076149
C      -0.370600    1.963035   10.846623
H      -0.132765    2.855028   10.733412
C      -1.694307    1.583006   10.784589
H      -2.350962    2.220627   10.612445
C      -2.044631    0.284624   10.972242
H      -2.941880    0.039857   10.945878
C      -1.087679   -0.664290   11.198666
H      -1.333649   -1.554431   11.316530
C       0.244823   -0.304666   11.254496
H       0.898968   -0.945717   11.409581
C       6.277976    2.559165    9.745522
C       4.804956    4.040986   11.617394
C       6.434983    1.917437   12.606835
