# Supplementary material for: Accelerating SCF Orbital Optimization with S‑GEK/RVO: Efficient Subspace Compression and Robust Convergence
Source: J Chem Theory Comput. 2025 Dec 8;21(24):12674–85. doi: 10.1021/acs.jctc.5c01714 (PMC12746458; doi:10.1021/acs.jctc.5c01714)
Supplement: Supplementary file 2 [file ct5c01714_si_002.zip › Coords/MTM/2223371.xyz]

27
2223371
Zn      0.369892    3.196336    2.687003
O       1.683757    2.269775    3.874612
O       2.371752    2.653908   -1.031436
O       0.169934    2.936152    5.329834
O       1.294100    3.389149    0.963047
O       2.019879    1.618300    6.172921
O       1.501958    1.204646    0.668191
N       1.214338    2.337980    5.086549
N       1.665762    2.362462    0.290372
N      -1.388431    2.228328    2.555046
N      -3.513057    1.833134    2.876810
H      -4.302769    1.869820    3.215390
N       0.054001    5.167273    2.967621
N       0.039461    7.306503    2.482173
H       0.192311    8.042691    2.065114
C      -1.818368    1.314169    1.613301
H      -1.290052    0.932256    0.949594
C      -3.129652    1.063870    1.810619
H      -3.666762    0.484785    1.320687
C      -2.449927    2.511764    3.297232
H      -2.450614    3.104423    4.014753
C      -0.643243    5.845487    3.950849
H      -1.041475    5.455936    4.696397
C      -0.655312    7.170205    3.657113
H      -1.055019    7.848290    4.152651
C       0.434923    6.089726    2.105475
H       0.918921    5.913270    1.330777
