# Supplementary material for: Accelerating SCF Orbital Optimization with S‑GEK/RVO: Efficient Subspace Compression and Robust Convergence
Source: J Chem Theory Comput. 2025 Dec 8;21(24):12674–85. doi: 10.1021/acs.jctc.5c01714 (PMC12746458; doi:10.1021/acs.jctc.5c01714)
Supplement: Supplementary file 2 [file ct5c01714_si_002.zip › Coords/MTM/2228278.xyz]

24
2228278
Pd      0.413642    1.649350   10.747855
Cl     -1.793491    1.649350   11.365057
S       1.298159    1.649350    7.798984
N       1.238794    1.649350   12.571926
N       2.293307    1.649350   10.240877
C       3.207599    1.649350   11.228497
C       2.620745    1.649350   12.559734
C       2.662023    1.649350    8.973930
N       3.913958    1.649350    8.541639
C       4.551365    1.649350   10.863820
H       5.228504    1.649350   11.501173
C       3.325403    1.649350   13.735788
H       4.256083    1.649350   13.722487
C       0.607570    1.649350   13.735788
H      -0.323110    1.649350   13.740222
C       4.835825    1.649350    9.504873
H       5.729402    1.649350    9.248823
C       2.651356    1.649350   14.940663
H       3.121334    1.649350   15.743173
C       1.276979    1.649350   14.939554
H       0.805456    1.649350   15.740956
O       0.098788    1.649350    8.690613
O       1.407615    0.435428    7.054334
O       1.407615    2.863272    7.054334
