# Supplementary material for: Accelerating SCF Orbital Optimization with S‑GEK/RVO: Efficient Subspace Compression and Robust Convergence
Source: J Chem Theory Comput. 2025 Dec 8;21(24):12674–85. doi: 10.1021/acs.jctc.5c01714 (PMC12746458; doi:10.1021/acs.jctc.5c01714)
Supplement: Supplementary file 2 [file ct5c01714_si_002.zip › Coords/MTM/1542491.xyz]

26
1542491
Cl      4.851644    4.430534    5.234667
C       4.257082    4.007895    3.617425
H       4.973839    3.536605    3.121512
H       3.491443    3.387279    3.705637
C       3.821577    5.224849    2.823519
O       3.953805    6.363769    3.240857
C       3.260443    4.940649    1.493671
C       3.060794    3.652982    0.882859
H       3.320597    2.813099    1.242378
C       2.398211    3.872828   -0.366190
H       2.152109    3.201345   -0.991827
C       2.170593    5.277450   -0.510739
H       1.740638    5.696525   -1.246084
C       2.696325    5.941901    0.631567
H       2.677275    6.877641    0.794648
Fe      1.282881    4.586796    1.215766
C       0.401734    4.461459    3.060727
H       0.846688    4.505775    3.899110
C       0.150491    3.275526    2.313521
H       0.393830    2.392097    2.565555
C      -0.530893    3.652211    1.117844
H      -0.817054    3.060690    0.431422
C      -0.707251    5.067431    1.128963
H      -1.132653    5.582845    0.453661
C      -0.130218    5.573211    2.335760
H      -0.105464    6.482651    2.607067
