# Supplementary material for: Accelerating SCF Orbital Optimization with S‑GEK/RVO: Efficient Subspace Compression and Robust Convergence
Source: J Chem Theory Comput. 2025 Dec 8;21(24):12674–85. doi: 10.1021/acs.jctc.5c01714 (PMC12746458; doi:10.1021/acs.jctc.5c01714)
Supplement: Supplementary file 2 [file ct5c01714_si_002.zip › Coords/MTM/2017801.xyz]

29
2017801
Fe      2.602089    0.105832    6.114741
C       1.351150    0.956236    7.574348
C       1.728806    1.900720    6.587137
H       1.103502    2.419967    6.003940
C       3.156868    2.000604    6.583634
H       3.705614    2.613858    6.015616
C       3.648828    1.089169    7.549402
H       4.610899    0.940813    7.777734
C       2.539843    0.428911    8.147461
H       2.588580   -0.275413    8.855174
C       1.532680   -1.289449    5.088169
C       2.115096   -0.346654    4.173884
H       1.617548    0.243098    3.536974
C       3.522398   -0.402471    4.339056
H       4.191076    0.154966    3.846937
C       3.821103   -1.358707    5.353973
H       4.734767   -1.590788    5.687608
C       2.596722   -1.907918    5.829108
H       2.496835   -2.606513    6.537883
C       0.086142   -1.490758    5.244849
O      -0.224540   -2.233200    6.315070
O      -0.747821   -1.045176    4.484484
C      -1.641805   -2.386917    6.580768
H      -1.766955   -2.945088    7.376481
H      -2.073473   -2.813624    5.811805
H      -2.042347   -1.506328    6.734263
N       0.051332    0.631615    7.966790
H      -0.506042    0.793191    7.366927
H      -0.039888   -0.154232    8.322292
