# Supplementary material for: Accelerating SCF Orbital Optimization with S‑GEK/RVO: Efficient Subspace Compression and Robust Convergence
Source: J Chem Theory Comput. 2025 Dec 8;21(24):12674–85. doi: 10.1021/acs.jctc.5c01714 (PMC12746458; doi:10.1021/acs.jctc.5c01714)
Supplement: Supplementary file 2 [file ct5c01714_si_002.zip › Coords/MTM/4335192.xyz]

24
4335192
Cr      5.885540    0.204341   12.590991
O       7.985290   -1.203191   14.244579
O       7.029747    2.992668   13.040560
O       4.448098   -2.383977   11.851778
O       4.299312    0.516080   15.168363
O       7.765188   -0.180740   10.231049
N       3.947291    1.152405   10.251057
N       2.923988    1.973204    9.989901
N       2.724560    2.531855   11.143306
N       3.544007    2.121829   12.126714
C       4.366927    1.212901   11.557498
C       4.485723    0.342062    9.158337
C       1.658455    3.510989   11.357822
C       7.190691   -0.663212   13.609114
C       6.626783    1.932127   12.882091
C       4.991755   -1.423515   12.146324
C       4.865128    0.398076   14.177535
C       7.029682   -0.014937   11.090968
H       5.412171    0.664705    8.930438
H       4.576796   -0.485459    9.420685
H       4.014749    0.358493    8.466692
H       0.867889    3.069595   11.461171
H       1.662456    4.062918   10.626427
H       1.875674    3.995701   12.152816
