# Supplementary material for: Accelerating SCF Orbital Optimization with S‑GEK/RVO: Efficient Subspace Compression and Robust Convergence
Source: J Chem Theory Comput. 2025 Dec 8;21(24):12674–85. doi: 10.1021/acs.jctc.5c01714 (PMC12746458; doi:10.1021/acs.jctc.5c01714)
Supplement: Supplementary file 2 [file ct5c01714_si_002.zip › Coords/MTM/4100141.xyz]

25
4100141
Pt      0.000000    0.000000    0.000000
Cl      0.660596   -3.150086   -4.513502
Cl      0.296814    1.665236   -1.558591
N       1.131549   -1.255352   -1.097166
C       0.681357   -1.669232   -2.303484
H      -0.126980   -1.309132   -2.648723
C       1.374423   -2.603057   -3.039240
C       2.585679   -3.104633   -2.590509
H       3.077997   -3.736155   -3.101496
C       3.054806   -2.645240   -1.356702
H       3.887711   -2.953612   -1.018740
C       2.307202   -1.746372   -0.633882
H       2.623570   -1.460276    0.215067
Cl     -0.660596    3.150086    4.513502
Cl     -0.296814   -1.665236    1.558591
N      -1.131549    1.255352    1.097166
C      -0.681357    1.669232    2.303484
H       0.126980    1.309132    2.648723
C      -1.374423    2.603057    3.039240
C      -2.585679    3.104633    2.590509
H      -3.077997    3.736155    3.101496
C      -3.054806    2.645240    1.356702
H      -3.887711    2.953612    1.018740
C      -2.307202    1.746372    0.633882
H      -2.623570    1.460276   -0.215067
