# Supplementary material for: Accelerating SCF Orbital Optimization with S‑GEK/RVO: Efficient Subspace Compression and Robust Convergence
Source: J Chem Theory Comput. 2025 Dec 8;21(24):12674–85. doi: 10.1021/acs.jctc.5c01714 (PMC12746458; doi:10.1021/acs.jctc.5c01714)
Supplement: Supplementary file 2 [file ct5c01714_si_002.zip › Coords/MTM/7011433.xyz]

28
7011433
I      -0.190724    0.427028    6.620672
Fe      2.594386   -4.534370    6.877822
O      -0.068344   -2.693355    5.094446
N      -0.248066   -3.325459    7.260112
C      -0.514297   -2.499815    6.227664
C      -1.409257   -1.345247    6.538223
H      -1.852096   -1.485397    7.390198
H      -2.086498   -1.252768    5.851146
C       0.580717   -4.452378    7.216139
C       0.861799   -5.272302    6.080172
H       0.550486   -5.137873    5.214455
C       1.702520   -6.331529    6.513488
H       2.041820   -7.011304    5.978484
C       1.932959   -6.173265    7.894971
H       2.445356   -6.738631    8.427226
C       1.255136   -5.012024    8.340197
H       1.251659   -4.676427    9.206829
C       3.231079   -2.633291    6.595937
H       2.710736   -1.866757    6.674722
C       3.413896   -3.374083    5.436152
H       3.031644   -3.202471    4.606163
C       4.289827   -4.434263    5.750375
H       4.599583   -5.081622    5.158573
C       4.611282   -4.341784    7.108955
H       5.163529   -4.917637    7.587160
C       3.949232   -3.224399    7.610063
H       3.986894   -2.925031    8.489521
H      -0.556354   -3.146220    7.960930
