# Supplementary material for: Accelerating SCF Orbital Optimization with S‑GEK/RVO: Efficient Subspace Compression and Robust Convergence
Source: J Chem Theory Comput. 2025 Dec 8;21(24):12674–85. doi: 10.1021/acs.jctc.5c01714 (PMC12746458; doi:10.1021/acs.jctc.5c01714)
Supplement: Supplementary file 2 [file ct5c01714_si_002.zip › Coords/MTM/7057761.xyz]

19
7057761
Pt      6.265758    2.333865    3.430803
Cl      7.630558    2.336990    1.579171
Cl      8.001439    2.345139    4.934429
N       4.853797    2.337669    4.834114
N       4.611483    2.319331    2.369583
O       5.080613    2.346498    6.175776
H       5.905317    2.309144    6.329895
O       4.573525    2.317294    0.975630
H       5.394107    2.227645    0.811878
C       3.628577    2.310502    4.443311
C       3.468241    2.326802    2.975051
C       2.479826    2.263640    5.377659
H       2.704717    1.693146    6.142751
H       1.697465    1.897573    4.915301
H       2.278933    3.169640    5.694154
C       2.158871    2.337669    2.287019
H       2.216476    2.896617    1.483397
H       1.476073    2.700340    2.888359
H       1.916493    1.422840    2.031071
