# Supplementary material for: Accelerating SCF Orbital Optimization with S‑GEK/RVO: Efficient Subspace Compression and Robust Convergence
Source: J Chem Theory Comput. 2025 Dec 8;21(24):12674–85. doi: 10.1021/acs.jctc.5c01714 (PMC12746458; doi:10.1021/acs.jctc.5c01714)
Supplement: Supplementary file 2 [file ct5c01714_si_002.zip › Coords/MTM/2105900.xyz]

24
2105900
Pd      6.433954    1.418592    7.259360
Br      5.253262    2.838659    8.847640
Br      8.254519    0.779589    8.770940
S       4.904459   -1.117430    7.182660
C       3.785179   -0.501935    5.876400
H       4.180677   -0.693852    5.015000
H       2.947487   -0.981158    5.937760
C       3.510665    0.983430    5.970800
H       3.098186    1.154905    6.834560
H       2.854803    1.203736    5.293480
S       4.900922    2.126979    5.789080
C       5.546878    1.679552    4.148880
H       4.799040    1.550094    3.544720
H       6.073973    2.419964    3.809040
C       6.410041    0.422443    4.134720
H       6.937136    0.400867    3.321700
H       5.836957   -0.362256    4.142980
S       7.512341    0.386104    5.580220
C       7.500314   -1.376347    5.970800
H       7.913499   -1.847621    5.233300
H       8.068444   -1.510348    6.749600
C       6.167365   -2.040673    6.254000
H       6.345657   -2.860576    6.744880
H       5.778942   -2.295048    5.405580
