# Supplementary material for: Accelerating SCF Orbital Optimization with S‑GEK/RVO: Efficient Subspace Compression and Robust Convergence
Source: J Chem Theory Comput. 2025 Dec 8;21(24):12674–85. doi: 10.1021/acs.jctc.5c01714 (PMC12746458; doi:10.1021/acs.jctc.5c01714)
Supplement: Supplementary file 2 [file ct5c01714_si_002.zip › Coords/MTM/2105922.xyz]

24
2105922
Pd      6.484136    1.471670    7.549854
I       5.276214    2.963355    9.265991
I       8.347923    0.857040    9.263491
S       4.955339   -1.082712    7.576856
S       4.890863    2.131481    6.061735
S       7.517185    0.334763    5.850468
C       3.825576   -0.467029    6.305504
H       4.207417   -0.677719    5.437935
H       2.993119   -0.953957    6.380510
C       3.516091    0.999607    6.325506
H       3.119922    1.206786    7.193075
H       2.844108    1.176353    5.655452
C       5.487624    1.593051    4.435355
H       4.716061    1.415135    3.871560
H       5.979791    2.322272    4.032823
C       6.361632    0.369878    4.445356
H       6.868127    0.339445    3.617789
H       5.799974   -0.420209    4.477858
C       7.464888   -1.397577    6.363009
H       7.944876   -1.919620    5.700456
H       7.957055   -1.476000    7.196826
C       6.110892   -2.033158    6.564275
H       6.233396   -2.902840    6.975558
H       5.706126   -2.177130    5.692955
