# Supplementary material for: Accelerating SCF Orbital Optimization with S‑GEK/RVO: Efficient Subspace Compression and Robust Convergence
Source: J Chem Theory Comput. 2025 Dec 8;21(24):12674–85. doi: 10.1021/acs.jctc.5c01714 (PMC12746458; doi:10.1021/acs.jctc.5c01714)
Supplement: Supplementary file 2 [file ct5c01714_si_002.zip › Coords/MTM/7232986.xyz]

27
7232986
Zn      2.813980    6.163175    6.616817
N       1.351222    4.808768    7.046520
N       4.147653    6.197602    8.175397
Cl      3.992377    5.317786    4.980336
Cl      1.934195    8.154240    6.617381
C       1.642003    3.536599    6.871948
C       0.155164    5.172482    7.496524
C       5.046582    5.213480    8.173786
C       4.156705    7.129722    9.129460
H       2.517844    3.298896    6.539802
C       0.754811    2.528209    7.133604
C      -0.795275    4.197253    7.780254
H      -0.032971    6.150876    7.610435
H       5.012931    4.549812    7.430788
C       6.002097    5.161026    9.188349
C       5.092797    7.109524   10.147649
H       3.481203    7.856848    9.112060
C       1.040743    1.134401    6.943001
C      -0.474433    2.865997    7.587314
H      -1.696709    4.440532    8.121986
C       7.005670    4.126861    9.283812
C       6.030835    6.112138   10.176731
H       5.101480    7.784196   10.871474
N       1.281036    0.026227    6.767946
H      -1.066284    2.109328    7.753025
N       7.819473    3.310503    9.334725
H       6.706957    6.086062   10.892420
