# Supplementary material for: Accelerating SCF Orbital Optimization with S‑GEK/RVO: Efficient Subspace Compression and Robust Convergence
Source: J Chem Theory Comput. 2025 Dec 8;21(24):12674–85. doi: 10.1021/acs.jctc.5c01714 (PMC12746458; doi:10.1021/acs.jctc.5c01714)
Supplement: Supplementary file 2 [file ct5c01714_si_002.zip › Coords/MTM/2105902.xyz]

24
2105902
Pd      6.280060    1.387485    7.294860
Br      5.097346    2.790198    8.906460
Br      8.086137    0.742815    8.818770
S       4.787325   -1.095939    7.247460
C       3.695333   -0.497952    5.925000
H       4.098083   -0.740259    5.076540
H       2.857309   -0.981454    5.992545
C       3.377701    0.972563    5.877600
H       2.859385    1.193751    6.669180
H       2.812329    1.134842    5.108535
S       4.780405    2.101847    5.794650
C       5.383838    1.659470    4.138020
H       4.624011    1.504971    3.558555
H       5.881393    2.411955    3.776595
C       6.283451    0.423482    4.104840
H       6.839827    0.444600    3.309705
H       5.737455   -0.375687    4.071660
S       7.340842    0.382356    5.587275
C       7.365754   -1.368256    5.996100
H       7.766428   -1.845090    5.253105
H       7.947735   -1.489410    6.763980
C       6.041247   -2.022930    6.316050
H       6.223938   -2.838771    6.801900
H       5.636421   -2.285244    5.467590
