# Supplementary material for: Accelerating SCF Orbital Optimization with S‑GEK/RVO: Efficient Subspace Compression and Robust Convergence
Source: J Chem Theory Comput. 2025 Dec 8;21(24):12674–85. doi: 10.1021/acs.jctc.5c01714 (PMC12746458; doi:10.1021/acs.jctc.5c01714)
Supplement: Supplementary file 2 [file ct5c01714_si_002.zip › Coords/MTM/2231292.xyz]

30
2231292
Zn     -0.074261    8.312474    1.896017
Cl      1.713625    8.339841    0.515710
Cl      0.035652    9.504474    3.746650
N      -0.682704    6.417005    2.149190
N      -1.295806    4.423410    1.425891
H      -1.565619    3.800582    0.968918
N      -1.770084    8.687892    0.812536
H      -1.700432    9.514539    0.495755
H      -2.401550    8.717383    1.509855
C      -0.286837    5.472194    3.087359
C       0.362305    5.633235    4.314822
H       0.618695    6.470853    4.626206
C       0.603424    4.482291    5.042766
H       1.034098    4.548419    5.864965
C       0.218995    3.220832    4.575627
H       0.396699    2.472995    5.099370
C      -0.416333    3.049323    3.361342
H      -0.662050    2.209289    3.047322
C      -0.666668    4.212043    2.635532
C      -1.299490    5.755224    1.174248
C      -1.908582    6.337692   -0.026357
C      -2.331372    5.478233   -1.048615
H      -2.225920    4.560497   -0.942561
C      -2.900873    5.961257   -2.208932
H      -3.183932    5.370737   -2.869101
C      -3.047564    7.317730   -2.389412
H      -3.405825    7.647463   -3.181615
C      -2.658684    8.186852   -1.388364
H      -2.767764    9.101870   -1.509855
C      -2.106690    7.717013   -0.204828
