# Supplementary material for: Accelerating SCF Orbital Optimization with S‑GEK/RVO: Efficient Subspace Compression and Robust Convergence
Source: J Chem Theory Comput. 2025 Dec 8;21(24):12674–85. doi: 10.1021/acs.jctc.5c01714 (PMC12746458; doi:10.1021/acs.jctc.5c01714)
Supplement: Supplementary file 2 [file ct5c01714_si_002.zip › Coords/MTM/2221235.xyz]

25
2221235
C       1.976250    0.854511   10.996602
C       0.840778    0.486380   10.429457
H       0.405083   -0.242446   10.853520
C       0.154463    1.008457    9.269246
C       0.570791    1.921721    8.255228
H       1.465283    2.366453    8.196129
C      -0.505121    2.095747    7.351114
H      -0.497309    2.678807    6.538240
C      -1.588542    1.294038    7.782434
H      -2.474637    1.211487    7.327267
C      -1.192540    0.615040    8.948866
H      -1.752237   -0.029004    9.469354
C       1.663854   -0.516128    6.331911
H       2.516290   -0.008181    6.201271
C       1.403021   -1.398156    7.399845
H       2.037470   -1.634653    8.135993
C       0.095123   -1.902385    7.237063
H      -0.362099   -2.550891    7.845681
C      -0.472372   -1.303706    6.090330
H      -1.392474   -1.464345    5.732624
C       0.546525   -0.430602    5.504522
H       0.455940    0.123454    4.677133
Cl      3.000724    2.119545   10.428006
Cl      2.548420    0.131635   12.451584
Fe      0.066332    0.133345    7.419752
