# Supplementary material for: Accelerating SCF Orbital Optimization with S‑GEK/RVO: Efficient Subspace Compression and Robust Convergence
Source: J Chem Theory Comput. 2025 Dec 8;21(24):12674–85. doi: 10.1021/acs.jctc.5c01714 (PMC12746458; doi:10.1021/acs.jctc.5c01714)
Supplement: Supplementary file 2 [file ct5c01714_si_002.zip › Coords/MTM/2229557.xyz]

29
2229557
C       5.541827    5.897060    2.153868
H       5.012983    6.685900    2.293337
H       6.233710    5.853770    2.818145
H       4.981691    5.120245    2.224321
C       6.147899    5.943958    0.818125
C       5.910576    4.943478   -0.130842
H       5.342652    4.232800    0.060389
C       6.536801    5.036070   -1.352997
H       6.386576    4.381910   -1.995707
C       7.376617    6.078637   -1.634811
H       7.804532    6.132750   -2.458687
C       7.578267    7.057473   -0.662839
C       8.501048    8.185417   -0.874200
C       9.212843    8.363387   -2.067598
H       9.067472    7.788593   -2.783637
C      10.115358    9.372285   -2.182624
H      10.576591    9.499750   -2.980619
C      10.341645   10.208023   -1.110004
H      10.984511   10.877815   -1.167517
C       9.602067   10.044483    0.064702
C       9.774283   10.933130    1.239409
H      10.047430   10.412448    1.997144
H       8.942044   11.370840    1.434953
H      10.444701   11.592100    1.046739
N       6.965165    6.964880    0.526245
N       8.692690    9.050015    0.149534
I       8.361537    8.277769    4.342675
I       5.089071   10.325627    1.407347
Hg      7.224756    8.808673    2.007986
