# Supplementary material for: Accelerating SCF Orbital Optimization with S‑GEK/RVO: Efficient Subspace Compression and Robust Convergence
Source: J Chem Theory Comput. 2025 Dec 8;21(24):12674–85. doi: 10.1021/acs.jctc.5c01714 (PMC12746458; doi:10.1021/acs.jctc.5c01714)
Supplement: Supplementary file 2 [file ct5c01714_si_002.zip › Coords/MTM/8100186.xyz]

25
8100186
Zn      8.267830    2.556636    4.599975
I       7.020322    0.354391    4.533472
I       8.924831    3.487069    2.316241
O       8.921806    4.261759    8.829792
N       7.315640    4.015759    5.653003
N       9.853467    2.473432    5.882282
C       6.274891    4.578284    5.019938
H       6.066897    4.286107    4.139761
C       5.496460    5.560605    5.589315
H       4.761754    5.930864    5.115471
C       5.805878    5.998871    6.868182
H       5.296868    6.688174    7.279611
C       6.859715    5.418714    7.530544
H       7.075310    5.689062    8.415816
C       7.613206    4.431356    6.897479
C       8.801804    3.898216    7.680849
C       9.903192    3.020845    7.117842
C      10.999535    2.832777    7.948342
H      11.021842    3.225705    8.813233
C      12.068653    2.061193    7.497426
H      12.827113    1.921822    8.050243
C      12.012488    1.502027    6.236391
H      12.727408    0.970566    5.907758
C      10.885476    1.733753    5.459390
H      10.845467    1.352579    4.589403
