# Supplementary material for: Accelerating SCF Orbital Optimization with S‑GEK/RVO: Efficient Subspace Compression and Robust Convergence
Source: J Chem Theory Comput. 2025 Dec 8;21(24):12674–85. doi: 10.1021/acs.jctc.5c01714 (PMC12746458; doi:10.1021/acs.jctc.5c01714)
Supplement: Supplementary file 2 [file ct5c01714_si_002.zip › Coords/MTM/7224183.xyz]

27
7224183
Ru      0.386501    1.535347    1.146990
Br     -0.405919    0.234060   -0.891746
Br      1.283362    2.912761    3.104186
O      -1.078427   -0.343574    2.965075
O      -2.071602    3.241097    1.008125
N       1.602767    2.704954   -0.130957
N       2.192731    0.433624    1.111903
C      -0.540495    0.356735    2.305345
C      -1.163507    2.630837    1.053837
C       1.240408    3.859669   -0.719031
H       0.365662    4.197701   -0.562129
C       2.090086    4.571754   -1.541839
H       1.802528    5.374582   -1.960656
C       3.375238    4.088256   -1.743217
H       3.988119    4.573139   -2.283107
C       3.758261    2.904449   -1.157615
H       4.628963    2.554641   -1.304633
C       2.854977    2.227691   -0.348396
C       3.181241    0.964224    0.327394
C       4.407877    0.318637    0.202613
H       5.087225    0.694075   -0.345925
C       4.641664   -0.862399    0.873462
H       5.475021   -1.309184    0.784509
C       3.641669   -1.390922    1.681444
H       3.783304   -2.194442    2.168211
C       2.431016   -0.714856    1.760513
H       1.740119   -1.084060    2.297933
