# Supplementary material for: Accelerating SCF Orbital Optimization with S‑GEK/RVO: Efficient Subspace Compression and Robust Convergence
Source: J Chem Theory Comput. 2025 Dec 8;21(24):12674–85. doi: 10.1021/acs.jctc.5c01714 (PMC12746458; doi:10.1021/acs.jctc.5c01714)
Supplement: Supplementary file 2 [file ct5c01714_si_002.zip › Coords/MTM/2221086.xyz]

25
2221086
Fe      1.886562    1.033510    3.951910
C       0.225501    0.820361    5.104540
C       1.355231    0.180810    5.717289
C       1.825394   -0.819328    4.839568
C       1.015812   -0.807962    3.690505
C       0.028319    0.197341    3.826813
C       2.310517    3.000413    3.794965
C       3.395393    2.331932    4.287966
C       3.784451    1.413418    3.365659
C       2.923514    1.507439    2.285387
C       2.029254    2.506543    2.587302
C      -0.517123    1.903154    5.626841
C      -1.168526    2.796872    6.072708
C      -1.931804    3.828006    6.595010
C      -2.552596    4.644234    7.011577
H       1.711939    0.389516    6.550423
H       2.538714   -1.393787    5.001354
H       1.122876   -1.366924    2.955461
H      -0.630679    0.407081    3.203873
H       1.855638    3.679225    4.238284
H       3.805626    2.466248    5.112183
H       4.501071    0.822427    3.416615
H       2.914039    1.004270    1.503209
H       1.337037    2.812370    2.047166
H      -3.012812    5.252789    7.310945
