# Supplementary material for: Accelerating SCF Orbital Optimization with S‑GEK/RVO: Efficient Subspace Compression and Robust Convergence
Source: J Chem Theory Comput. 2025 Dec 8;21(24):12674–85. doi: 10.1021/acs.jctc.5c01714 (PMC12746458; doi:10.1021/acs.jctc.5c01714)
Supplement: Supplementary file 2 [file ct5c01714_si_002.zip › Coords/MTM/4088941.xyz]

24
4088941
Re      0.505869    6.176106    6.426793
S      -0.727594    7.917885    7.259994
S       1.431356    6.135444    8.586268
S       2.687808    6.233394    5.737489
O      -0.330193    4.734683    6.145082
C      -0.533101    7.891681    9.082304
H      -0.833061    8.755884    9.459011
H      -1.100066    7.176391    9.465251
C       0.914525    7.648251    9.462911
H       0.998960    7.526988   10.441725
H       1.477707    8.416130    9.189155
C       3.244103    6.273876    8.435741
H       3.515297    7.225186    8.397524
H       3.687692    5.849906    9.212553
C       3.629160    5.563827    7.156653
H       3.444574    4.595710    7.247905
H       4.598474    5.678222    6.993647
C       0.241757    7.187957    4.540762
H       0.631896    8.094449    4.610956
H       0.749210    6.697483    3.845843
C      -1.207833    7.315184    4.086062
H      -1.599174    6.422789    3.987791
H      -1.240345    7.781803    3.225017
H      -1.715763    7.823369    4.752904
