# Supplementary material for: Accelerating SCF Orbital Optimization with S‑GEK/RVO: Efficient Subspace Compression and Robust Convergence
Source: J Chem Theory Comput. 2025 Dec 8;21(24):12674–85. doi: 10.1021/acs.jctc.5c01714 (PMC12746458; doi:10.1021/acs.jctc.5c01714)
Supplement: Supplementary file 2 [file ct5c01714_si_002.zip › Coords/MTM/7238989.xyz]

29
7238989
Cd      0.469202    9.169876    2.818132
Cl     -0.143486    9.125457    0.394597
S       0.251215   11.667157    3.468969
Cl      2.838170    8.545903    2.906583
N      -1.878597   12.799110    4.563737
C      -1.255411   11.672283    4.248235
N      -1.433025    9.299199    4.272505
N      -1.932252   10.530770    4.599037
C      -2.017543    8.235412    4.698321
N      -0.314159    7.047900    3.463123
C      -1.396197    6.949668    4.275814
C      -1.386356   14.139859    4.279124
H      -0.675784   14.356551    4.886960
H      -2.100536   14.772201    4.383923
H      -1.057602   14.175050    3.377849
C      -3.218698    8.239569    5.588564
H      -3.208794    9.029303    6.135727
H      -3.204513    7.460917    6.148965
H      -4.014989    8.232641    5.051329
C      -1.903454    5.711170    4.653092
H      -2.651042    5.658382    5.203564
C       0.259624    5.911929    3.033666
H       1.005432    5.977047    2.482090
C      -0.198332    4.651539    3.366817
H       0.217344    3.889099    3.033666
C      -1.287070    4.557048    4.204109
H      -1.606214    3.722839    4.465556
H      -2.664571   10.654495    5.041401
H      -2.610778   12.718890    5.052433
