# Supplementary material for: Accelerating SCF Orbital Optimization with S‑GEK/RVO: Efficient Subspace Compression and Robust Convergence
Source: J Chem Theory Comput. 2025 Dec 8;21(24):12674–85. doi: 10.1021/acs.jctc.5c01714 (PMC12746458; doi:10.1021/acs.jctc.5c01714)
Supplement: Supplementary file 2 [file ct5c01714_si_002.zip › Coords/MTM/4079348.xyz]

23
4079348
Mn      1.813318    0.950127   12.268109
C       0.608024    1.903054   13.189616
C       3.178657    1.781528   13.080293
C       1.827997   -0.369031   13.483314
C       2.740248    0.126616   10.518446
C       1.475488   -0.488648   10.718956
H       1.327181   -1.415042   10.867305
C       0.482027    0.499464   10.660541
H      -0.451656    0.360123   10.769740
C       1.117050    1.746534   10.409372
H       0.682868    2.585761   10.318186
C       2.505317    1.517480   10.319562
H       3.169518    2.177282   10.154326
C       4.045696   -0.606356   10.369846
H       4.112015   -0.897763    9.415079
C       5.187635    0.317494   10.626018
N       4.091031   -1.805070   11.185644
H       4.160706   -1.495211   12.081872
H       4.862257   -2.258723   10.987386
N       6.075856    1.000201   10.830656
O      -0.184948    2.508773   13.754121
O       4.050067    2.312232   13.616779
O       1.815969   -1.222892   14.249204
