# Supplementary material for: Accelerating SCF Orbital Optimization with S‑GEK/RVO: Efficient Subspace Compression and Robust Convergence
Source: J Chem Theory Comput. 2025 Dec 8;21(24):12674–85. doi: 10.1021/acs.jctc.5c01714 (PMC12746458; doi:10.1021/acs.jctc.5c01714)
Supplement: Supplementary file 2 [file ct5c01714_si_002.zip › Coords/MTM/2102537.xyz]

29
2102537
Pd     -0.348702    0.000000    7.533935
Cl     -0.348702    2.294864    7.533935
N       1.450403    0.000000    6.532675
C       1.248326    0.000000    5.072598
C       2.548149    0.000000    4.286809
C       2.285403    0.000000    2.806391
H       1.923783    0.728113    6.768788
H       0.732010    0.783460    4.826540
H       3.067281    0.784894    4.522169
H       3.120558    0.000000    2.333184
H       1.791902    0.788522    2.568996
H       1.923783   -0.728113    6.768788
H       0.732010   -0.783460    4.826540
H       3.067281   -0.784894    4.522169
H       1.791902   -0.788522    2.568996
N      -2.147808    0.000000    8.535195
C      -1.945730    0.000000    9.995271
C      -3.245554    0.000000   10.781060
C      -2.982808    0.000000   12.261479
H      -2.621188    0.728113    8.299081
H      -1.429415    0.783460   10.241329
H      -3.764685    0.784894   10.545700
H      -3.817963    0.000000   12.734685
H      -2.489307    0.788522   12.498873
H      -2.621188   -0.728113    8.299081
H      -1.429415   -0.783460   10.241329
H      -3.764685   -0.784894   10.545700
H      -2.489307   -0.788522   12.498873
Cl     -0.348702   -2.294864    7.533935
