# Supplementary material for: Accelerating SCF Orbital Optimization with S‑GEK/RVO: Efficient Subspace Compression and Robust Convergence
Source: J Chem Theory Comput. 2025 Dec 8;21(24):12674–85. doi: 10.1021/acs.jctc.5c01714 (PMC12746458; doi:10.1021/acs.jctc.5c01714)
Supplement: Supplementary file 2 [file ct5c01714_si_002.zip › Coords/MTM/7005462.xyz]

25
7005462
Mn      2.380964    2.264259    9.156532
N       1.442139    0.900376    7.968439
C       3.976091    1.503933    8.959070
O       4.993864    1.014429    8.885438
C       3.197155    3.663845    9.952235
O       3.765686    4.533760   10.395613
C       2.240372    1.379255   10.705977
O       2.194441    0.782074   11.669530
O       2.442266    3.191342    7.346444
C       0.903259   -0.258566    8.284029
H       0.932172   -0.539092    9.169991
C       0.304527   -1.066142    7.358479
H      -0.070372   -1.875843    7.621338
C       0.254974   -0.687856    6.058433
H      -0.139523   -1.235450    5.418703
C       0.794504    0.510756    5.709907
H       0.775282    0.800492    4.826478
C       1.363964    1.277954    6.679478
C       1.934901    2.573617    6.438629
H       1.913528    2.938443    5.583386
Cl     -0.207881    3.599805   10.364893
O       0.506092    3.101375    9.193902
O      -0.255873    2.609037   11.350299
O       0.487633    4.708026   10.864959
O      -1.493140    3.944371    9.927216
