# Supplementary material for: Accelerating SCF Orbital Optimization with S‑GEK/RVO: Efficient Subspace Compression and Robust Convergence
Source: J Chem Theory Comput. 2025 Dec 8;21(24):12674–85. doi: 10.1021/acs.jctc.5c01714 (PMC12746458; doi:10.1021/acs.jctc.5c01714)
Supplement: Supplementary file 2 [file ct5c01714_si_002.zip › Coords/MTM/4309752.xyz]

21
4309752
Pt      4.561695    7.977363    4.318085
Cl      4.116827    9.834864    5.584528
Cl      4.942588    6.149666    2.974344
N       6.542508    8.312751    4.461859
C       7.089637    9.485446    4.077650
H       6.516015   10.180930    3.779583
C       8.448820    9.711987    4.102044
H       8.793223   10.554030    3.827609
C       9.309252    8.724278    4.522082
C      10.797442    8.938754    4.508360
H      11.164882    8.623742    3.656849
H      11.206349    8.440543    5.246286
H      10.989801    9.894962    4.613561
C       8.742541    7.533486    4.961941
H       9.297733    6.840906    5.298886
C       7.389118    7.356990    4.913152
H       7.027437    6.528128    5.206646
N       2.547892    7.663960    4.178276
H       2.182756    7.665300    5.012254
H       2.392392    6.861013    3.780345
H       2.171237    8.326603    3.681243
