# Supplementary material for: Accelerating SCF Orbital Optimization with S‑GEK/RVO: Efficient Subspace Compression and Robust Convergence
Source: J Chem Theory Comput. 2025 Dec 8;21(24):12674–85. doi: 10.1021/acs.jctc.5c01714 (PMC12746458; doi:10.1021/acs.jctc.5c01714)
Supplement: Supplementary file 2 [file ct5c01714_si_002.zip › Coords/MTM/4075737.xyz]

30
4075737
Pt      2.780452   11.851727    8.264708
S       1.357689   10.617618    9.594440
N       2.899671   13.124362    9.963578
C       2.221623   12.730603   11.102362
C       3.583003   14.254650   10.014818
H       4.065231   14.516684    9.239943
C       1.470924   11.529496   11.110728
C       3.949516   13.039378    7.055443
H       4.826804   13.166854    7.472683
H       3.515251   13.910464    6.936231
H       4.061655   12.608793    6.183316
C       2.115386    9.021052   10.061875
H       1.485090    8.508315   10.609830
H       2.934356    9.185354   10.574276
H       2.333160    8.512564    9.252491
C       2.225386   13.520954   12.282975
C       1.521961   13.098867   13.438491
H       1.544199   13.624352   14.229052
C       2.958559   14.748973   12.255786
H       2.964165   15.315533   13.018113
C       2.642080   10.518186    6.706174
H       3.194057   10.829794    5.959533
H       1.708312   10.450199    6.416511
H       2.957168    9.638602    7.001066
C       0.815080   11.937419   13.409211
H       0.341983   11.655556   14.183040
C       0.778200   11.149901   12.241146
H       0.270981   10.346802   12.232781
C       3.640859   15.098824   11.149419
H       4.153176   15.899090   11.129551
