# Supplementary material for: Accelerating SCF Orbital Optimization with S‑GEK/RVO: Efficient Subspace Compression and Robust Convergence
Source: J Chem Theory Comput. 2025 Dec 8;21(24):12674–85. doi: 10.1021/acs.jctc.5c01714 (PMC12746458; doi:10.1021/acs.jctc.5c01714)
Supplement: Supplementary file 2 [file ct5c01714_si_002.zip › Coords/MTM/2105887.xyz]

24
2105887
Pt      6.762660    1.480047    7.409784
Cl      5.676944    2.779138    9.010088
Cl      8.474142    0.890644    8.891645
S       5.118663   -1.237005    7.181989
C       4.054960   -0.488911    5.906627
H       4.477834   -0.606721    5.040433
H       3.208487   -0.956617    5.889877
C       3.802249    0.999029    6.137532
H       3.430062    1.101524    7.026457
H       3.121595    1.282951    5.507029
S       5.217865    2.146498    5.986786
C       5.894174    1.820165    4.329772
H       5.160661    1.694108    3.711233
H       6.393079    2.602423    4.039046
C       6.813781    0.606722    4.247220
H       7.398854    0.697435    3.477935
H       6.277947   -0.192030    4.121598
S       7.826797    0.420582    5.755880
C       7.794212   -1.354815    6.149496
H       8.313392   -1.815452    5.471137
H       8.255464   -1.477337    6.994154
C       6.449559   -2.051072    6.257172
H       6.598723   -2.921688    6.653180
H       6.127334   -2.204225    5.350301
