# Supplementary material for: Accelerating SCF Orbital Optimization with S‑GEK/RVO: Efficient Subspace Compression and Robust Convergence
Source: J Chem Theory Comput. 2025 Dec 8;21(24):12674–85. doi: 10.1021/acs.jctc.5c01714 (PMC12746458; doi:10.1021/acs.jctc.5c01714)
Supplement: Supplementary file 2 [file ct5c01714_si_002.zip › Coords/MTM/8102691.xyz]

25
8102691
Pd      1.570523    2.883853    4.212037
I       1.299228    0.327535    4.065730
I       3.757663    2.509657    5.504833
N       1.642268    4.956257    4.274949
N      -0.103993    3.329394    3.080109
C       2.487563    5.757978    4.918003
H       3.176057    5.372431    5.448888
C       2.390967    7.145225    4.833005
H       3.014687    7.687513    5.301187
C       1.421305    7.732553    4.095200
H       1.366698    8.678404    4.042251
C       0.493398    6.927229    3.405468
C      -0.568995    7.437087    2.620287
H      -0.672228    8.377533    2.530413
C      -1.438716    6.617350    1.997438
H      -2.132718    6.986682    1.464463
C      -1.328654    5.190467    2.128417
C      -2.209716    4.289657    1.529952
H      -2.924852    4.608544    0.992100
C      -2.040245    2.958260    1.718061
H      -2.638963    2.334900    1.323033
C      -0.967966    2.513260    2.504635
H      -0.858093    1.578219    2.630041
C      -0.280948    4.666196    2.892697
C       0.642389    5.547188    3.546898
