# Supplementary material for: Accelerating SCF Orbital Optimization with S‑GEK/RVO: Efficient Subspace Compression and Robust Convergence
Source: J Chem Theory Comput. 2025 Dec 8;21(24):12674–85. doi: 10.1021/acs.jctc.5c01714 (PMC12746458; doi:10.1021/acs.jctc.5c01714)
Supplement: Supplementary file 2 [file ct5c01714_si_002.zip › Coords/MTM/2011272.xyz]

29
2011272
Pt      3.716056    1.615858   14.260825
I       4.062414    1.925472   16.812348
I       1.194382    1.171290   14.596892
O       3.786131    2.700000   11.578301
O       6.241954    1.530510   12.789163
N       3.639618    1.368456   12.174718
N       5.729234    2.097699   14.021057
C       4.369999    2.502834   10.266785
C       3.742270    1.449483    9.469058
C       2.889782    0.639213    9.984351
C       2.578292    0.657219   11.437084
C       7.711937    1.647549   12.717052
C       8.145261    3.034011   13.046058
C       7.391901    3.889296   13.619940
C       5.976679    3.583194   13.998522
H       4.299707    0.797666   12.159695
H       6.349241    1.623241   14.401141
H       4.344080    3.346415    9.771023
H       5.325803    2.303868   10.367440
H       3.985558    1.372958    8.531617
H       2.447884   -0.008103    9.411971
H       1.719032    1.095665   11.587315
H       2.464448   -0.252084   11.773601
H       8.007737    1.409870   11.862238
H       8.099934    1.051550   13.369054
H       9.053291    3.320306   12.792167
H       7.763999    4.767989   13.855803
H       5.359799    4.000033   13.361543
H       5.744380    3.976625   14.863853
