# Supplementary material for: Accelerating SCF Orbital Optimization with S‑GEK/RVO: Efficient Subspace Compression and Robust Convergence
Source: J Chem Theory Comput. 2025 Dec 8;21(24):12674–85. doi: 10.1021/acs.jctc.5c01714 (PMC12746458; doi:10.1021/acs.jctc.5c01714)
Supplement: Supplementary file 2 [file ct5c01714_si_002.zip › Coords/MTM/4319149.xyz]

29
4319149
Mo      0.415009    1.074436    4.128573
S       1.092362   -1.078876    5.102178
S       2.157657    1.990088    5.595046
S       2.930526   -1.835016    7.394550
S       3.973075    0.804518    7.701633
S       5.025961   -1.410226    9.419760
C       2.270044   -0.636855    6.336651
C       2.731836    0.628902    6.491727
C       4.018518   -0.803192    8.231351
C       1.720311    2.184259    2.582565
H       2.180643    2.958293    2.817483
C       0.482667    2.090156    2.039029
H      -0.069726    2.810511    1.837890
C       0.169103    0.778010    1.833283
H      -0.636466    0.475819    1.483209
C       1.174765   -0.009278    2.198712
H       1.213981   -0.935732    2.125012
C       2.164340    0.835002    2.716146
H       2.971716    0.562632    3.086181
C      -0.988960    1.041764    5.952797
H      -0.714346    0.610347    6.729716
C      -0.811437    2.356561    5.679494
H      -0.410266    2.974198    6.247597
C      -1.300984    2.627606    4.464982
H      -1.279597    3.456643    4.044279
C      -1.852023    1.469869    3.936800
H      -2.272316    1.397634    3.110747
C      -1.670376    0.423465    4.858048
H      -1.931079   -0.465215    4.773600
