# Supplementary material for: Accelerating SCF Orbital Optimization with S‑GEK/RVO: Efficient Subspace Compression and Robust Convergence
Source: J Chem Theory Comput. 2025 Dec 8;21(24):12674–85. doi: 10.1021/acs.jctc.5c01714 (PMC12746458; doi:10.1021/acs.jctc.5c01714)
Supplement: Supplementary file 2 [file ct5c01714_si_002.zip › Coords/MTM/2017414.xyz]

17
2017414
I       9.329255   -1.624757    7.728019
Re      6.079743    0.185193    6.682261
O       5.567669   -2.565578    7.904228
O       4.086811    1.411122    8.646223
O       3.856308   -0.217348    4.613796
C       8.368550   -0.016383    6.824199
C       7.985366    1.181760    7.473895
H       8.173623    1.423137    8.425662
C       7.409476    2.038045    6.482570
H       7.121161    2.986075    6.620420
C       7.430229    1.347775    5.247909
H       7.151549    1.726768    4.365665
C       8.035024    0.054610    5.451688
H       8.253669   -0.620370    4.748051
C       5.731468   -1.544371    7.427145
C       4.829464    0.930554    7.901830
C       4.673077   -0.093929    5.401342
