# Supplementary material for: Accelerating SCF Orbital Optimization with S‑GEK/RVO: Efficient Subspace Compression and Robust Convergence
Source: J Chem Theory Comput. 2025 Dec 8;21(24):12674–85. doi: 10.1021/acs.jctc.5c01714 (PMC12746458; doi:10.1021/acs.jctc.5c01714)
Supplement: Supplementary file 2 [file ct5c01714_si_002.zip › Coords/MTM/4312507.xyz]

25
4312507
Pt      0.000000    0.000000    0.000000
Cl     -1.031193    1.661597    1.195276
N       1.039520    1.343562   -1.002933
N       2.328036    2.868202   -2.387805
C       1.643157    2.080228   -1.610188
C       1.673039    3.353955   -3.613994
H       2.286884    3.936982   -4.105843
H       0.865508    3.858373   -3.374938
H       1.423643    2.590630   -4.176598
C       3.450225    3.653921   -1.860235
H       3.845207    4.187427   -2.582209
H       4.130241    3.048873   -1.494095
H       3.129775    4.250204   -1.151999
Cl      1.031193   -1.661597   -1.195276
N      -1.039520   -1.343562    1.002933
N      -2.328036   -2.868202    2.387805
C      -1.643157   -2.080228    1.610188
C      -1.673039   -3.353955    3.613994
H      -2.286884   -3.936982    4.105843
H      -0.865508   -3.858373    3.374938
H      -1.423643   -2.590630    4.176598
C      -3.450225   -3.653921    1.860235
H      -3.845207   -4.187427    2.582209
H      -4.130241   -3.048873    1.494095
H      -3.129775   -4.250204    1.151999
