# Supplementary material for: Accelerating SCF Orbital Optimization with S‑GEK/RVO: Efficient Subspace Compression and Robust Convergence
Source: J Chem Theory Comput. 2025 Dec 8;21(24):12674–85. doi: 10.1021/acs.jctc.5c01714 (PMC12746458; doi:10.1021/acs.jctc.5c01714)
Supplement: Supplementary file 2 [file ct5c01714_si_002.zip › Coords/MTM/7009106.xyz]

29
7009106
Re      1.360390    0.907336    9.830652
Cl      3.272435   -0.107325    8.707432
C      -0.083239    2.534531    9.831100
C       1.208215    3.088849    9.458300
C       1.580888    2.488534    8.252960
C       0.566003    1.559167    7.834055
C      -0.462859    1.585114    8.806231
C       0.243111    1.214782   11.683240
C       1.657456    1.278470   12.002030
C       2.202471    0.012973   11.710904
C       1.162895   -0.850347   11.214277
C      -0.035520   -0.109684   11.195835
C      -0.598646    2.461408   11.282777
C      -2.102462    2.185428   11.346008
C      -0.249650    3.697419   12.092924
H       1.744962    3.791771    9.969417
H       2.402476    2.694929    7.731304
H       0.593834    0.952955    6.993609
H      -1.314277    1.036693    8.769346
H       2.143399    2.052156   12.348483
H       3.175461   -0.245315   11.862395
H       1.303415   -1.826891   10.919199
H      -0.927021   -0.452890   10.929738
H      -0.591145    3.614861   13.050610
H       0.748332    3.834229   12.142982
H      -0.663600    4.518281   11.691144
H      -2.402738    2.147687   12.310281
H      -2.594552    2.921374   10.884949
H      -2.301830    1.315031   10.909978
