# Supplementary material for: Accelerating SCF Orbital Optimization with S‑GEK/RVO: Efficient Subspace Compression and Robust Convergence
Source: J Chem Theory Comput. 2025 Dec 8;21(24):12674–85. doi: 10.1021/acs.jctc.5c01714 (PMC12746458; doi:10.1021/acs.jctc.5c01714)
Supplement: Supplementary file 2 [file ct5c01714_si_002.zip › Coords/MTM/7702967.xyz]

25
7702967
C       0.500331    0.684643   10.249874
C       0.822376    1.926552   10.857491
H       0.234784    2.640196   10.958062
C       2.167456    1.916885   11.282124
H       2.616990    2.619724   11.694187
C       2.720849    0.623798   10.966443
H       3.588591    0.337204   11.142442
C       1.690570   -0.137042   10.332286
H       1.770262   -1.011042   10.023589
C      -0.586059   -0.483913   13.526816
H      -1.422634   -0.665309   13.163643
C      -0.160140    0.740369   14.155386
H      -0.683440    1.497229   14.289480
C       1.202582    0.587974   14.538115
H       1.724837    1.232243   14.958558
C       1.634172   -0.722173   14.163767
H       2.483465   -1.077004   14.292274
C       0.554274   -1.372128   13.575705
H       0.563107   -2.246697   13.261420
C      -0.795687    0.361655    9.700923
H      -1.495167    0.943374    9.890891
C      -1.070639   -0.688054    8.948036
H      -0.400165   -1.297636    8.734323
H      -1.935789   -0.823959    8.633752
Ru      1.058851    0.374734   12.364102
