# Supplementary material for: Accelerating SCF Orbital Optimization with S‑GEK/RVO: Efficient Subspace Compression and Robust Convergence
Source: J Chem Theory Comput. 2025 Dec 8;21(24):12674–85. doi: 10.1021/acs.jctc.5c01714 (PMC12746458; doi:10.1021/acs.jctc.5c01714)
Supplement: Supplementary file 2 [file ct5c01714_si_002.zip › Coords/MTM/2008111.xyz]

20
2008111
Fe      2.506733    1.831768   -0.087758
O       4.249112   -0.648944   -0.722387
O       0.626565    0.118582   -1.550388
O       0.772674    3.214748    1.832458
O       2.488540    3.792673   -2.269720
C       3.926081    0.317305    0.190318
C       4.592334    1.524627   -0.101033
C       5.369023    1.240551   -1.293459
H       5.937070    1.848447   -1.772778
C       5.130033   -0.048215   -1.590684
H       5.535228   -0.499087   -2.335509
C       2.947924    0.218921    1.202999
H       2.359265   -0.538832    1.161881
H       3.225110    0.443054    2.094674
C       4.269912    2.672658    0.679036
H       4.405328    2.601639    1.627103
H       4.533210    3.521628    0.317197
C       1.348742    0.781208   -0.975087
C       1.432252    2.670703    1.078470
C       2.508279    3.035571   -1.417988
