# Supplementary material for: Accelerating SCF Orbital Optimization with S‑GEK/RVO: Efficient Subspace Compression and Robust Convergence
Source: J Chem Theory Comput. 2025 Dec 8;21(24):12674–85. doi: 10.1021/acs.jctc.5c01714 (PMC12746458; doi:10.1021/acs.jctc.5c01714)
Supplement: Supplementary file 2 [file ct5c01714_si_002.zip › Coords/MTM/2018902.xyz]

25
2018902
Au      9.848638    0.111816   11.065656
Cl     10.294842   -1.945328   10.215418
Cl     10.987070   -0.443671   13.120673
N       9.440059    1.916588   11.990157
H       9.192573    1.724390   12.857275
H      10.234569    2.379120   12.039085
C       8.860157    0.655628    9.345309
C       9.345083    0.220039    8.119383
H      10.108543   -0.343082    8.062300
C       8.668379    0.641258    6.969567
H       8.977964    0.360146    6.116040
C       7.571590    1.449566    7.053833
H       7.120454    1.720798    6.262825
C       7.109496    1.880663    8.309660
H       6.347862    2.445581    8.361306
C       7.756976    1.487287    9.473066
C       7.300361    2.056695   10.777822
H       7.019086    1.321135   11.375834
H       6.518636    2.644065   10.625600
C       8.420894    2.860512   11.446509
H       8.021812    3.357173   12.215771
C       9.072027    3.859222   10.549489
H       9.520423    3.393097    9.812846
H       9.730466    4.374743   11.060519
H       8.391670    4.464555   10.187964
