# Supplementary material for: Accelerating SCF Orbital Optimization with S‑GEK/RVO: Efficient Subspace Compression and Robust Convergence
Source: J Chem Theory Comput. 2025 Dec 8;21(24):12674–85. doi: 10.1021/acs.jctc.5c01714 (PMC12746458; doi:10.1021/acs.jctc.5c01714)
Supplement: Supplementary file 2 [file ct5c01714_si_002.zip › Coords/MTM/1516666.xyz]

12
1516666
Re      0.000000    3.997785    2.747325
I       0.000000    6.806572    2.747325
O       0.000000    0.925974    2.747325
O       2.265085    4.153557    4.912217
C       0.000000    2.065121    2.747325
C       1.446776    4.080279    4.144065
O      -2.265085    4.153557    0.582433
C      -1.446776    4.080279    1.350585
O       2.265085    4.153557    0.582433
C       1.446776    4.080279    1.350585
O      -2.265085    4.153557    4.912217
C      -1.446776    4.080279    4.144065
