# Supplementary material for: Accelerating SCF Orbital Optimization with S‑GEK/RVO: Efficient Subspace Compression and Robust Convergence
Source: J Chem Theory Comput. 2025 Dec 8;21(24):12674–85. doi: 10.1021/acs.jctc.5c01714 (PMC12746458; doi:10.1021/acs.jctc.5c01714)
Supplement: Supplementary file 2 [file ct5c01714_si_002.zip › Coords/MTM/7114270.xyz]

21
7114270
Pd      2.764096    2.969800    4.829798
Cl      0.512273    3.234587    5.168077
S       2.517968    4.139485    2.842433
C       3.456330    3.294102    1.566786
C       3.553885    5.590945    3.057262
H       3.063683    2.542149    1.352343
H       3.453238    3.819163    0.821066
H       4.284400    3.147988    1.835323
H       3.616760    6.010875    2.260346
H       3.176028    6.159365    3.651327
H       4.372195    5.345640    3.390518
Cl      5.015920    2.705013    4.491519
S       3.010225    1.800115    6.817163
C       2.071863    2.645498    8.092810
C       1.974308    0.348655    6.602334
H       2.464510    3.397451    8.307253
H       2.074955    2.120437    8.838530
H       1.243793    2.791612    7.824273
H       1.911433   -0.071275    7.399251
H       2.352165   -0.219765    6.008269
H       1.155997    0.593960    6.269078
