# Supplementary material for: Accelerating SCF Orbital Optimization with S‑GEK/RVO: Efficient Subspace Compression and Robust Convergence
Source: J Chem Theory Comput. 2025 Dec 8;21(24):12674–85. doi: 10.1021/acs.jctc.5c01714 (PMC12746458; doi:10.1021/acs.jctc.5c01714)
Supplement: Supplementary file 2 [file ct5c01714_si_002.zip › Coords/MTM/7022312.xyz]

30
7022312
C       7.447903    1.573873   11.167622
C       7.769721    2.008066   12.453539
H       7.505462    2.871343   12.748737
C       8.479477    1.165660   13.296659
H       8.715006    1.443939   14.173759
C       8.834485   -0.079417   12.838996
H       9.312300   -0.677180   13.401784
C       8.493940   -0.456052   11.556264
H       8.745980   -1.318426   11.247262
C       6.723959    2.471656   10.254419
H       6.478909    3.340717   10.549617
C       5.741803    2.952017    8.174228
C       5.396811    4.285705    8.415271
H       5.621693    4.683617    9.247772
C       4.744272    5.023569    7.475522
H       4.536201    5.931151    7.662410
C       4.370830    4.480009    6.241636
C       4.724450    3.169561    5.974046
H       4.499522    2.782817    5.135174
C       5.408211    2.410096    6.925476
H       5.650550    1.513566    6.722660
C       3.627226    5.290429    5.226494
H       4.112779    5.273289    4.375941
H       3.550144    6.215636    5.540806
H       2.732517    4.913463    5.100132
Hg      6.935479   -0.224766    8.569666
I       4.607831   -1.420077    9.100173
I       8.770819   -0.558458    6.706838
N       7.813860    0.363734   10.729072
N       6.424449    2.103452    9.083183
