# Supplementary material for: Accelerating SCF Orbital Optimization with S‑GEK/RVO: Efficient Subspace Compression and Robust Convergence
Source: J Chem Theory Comput. 2025 Dec 8;21(24):12674–85. doi: 10.1021/acs.jctc.5c01714 (PMC12746458; doi:10.1021/acs.jctc.5c01714)
Supplement: Supplementary file 2 [file ct5c01714_si_002.zip › Coords/MTM/7113689.xyz]

29
7113689
Re      0.992757    1.838901    3.183995
S       1.768903    0.944116    0.966990
H       0.816842    0.694986    0.280739
N      -0.264094    0.061212    3.248253
N      -0.825597    2.362572    2.098263
C       0.330108    2.542719    4.872380
O      -0.066182    2.966173    5.848727
C       1.974056    3.456525    2.911366
O       2.561886    4.450188    2.736684
C       2.522302    1.088864    4.101907
O       3.402905    0.578399    4.610357
C       0.092903   -1.108146    3.830526
H       0.935564   -1.170651    4.220442
C      -0.723600   -2.197792    3.872117
H      -0.438081   -2.980344    4.285947
C      -1.978352   -2.134741    3.296083
H      -2.549534   -2.868710    3.314799
C      -2.366420   -0.939111    2.684696
H      -3.205410   -0.862967    2.289582
C      -1.479697    0.141358    2.674298
C      -1.785195    1.423599    1.985968
C      -2.944309    1.669348    1.282041
H      -3.603438    1.014257    1.240450
C      -3.136468    2.859847    0.647779
H      -3.903062    3.010508    0.142449
C      -2.175352    3.832511    0.770472
H      -2.290005    4.662338    0.366000
C      -1.047438    3.566055    1.493115
H      -0.404237    4.232910    1.577337
