# Supplementary material for: Accelerating SCF Orbital Optimization with S‑GEK/RVO: Efficient Subspace Compression and Robust Convergence
Source: J Chem Theory Comput. 2025 Dec 8;21(24):12674–85. doi: 10.1021/acs.jctc.5c01714 (PMC12746458; doi:10.1021/acs.jctc.5c01714)
Supplement: Supplementary file 2 [file ct5c01714_si_002.zip › Coords/MTM/8102021.xyz]

21
8102021
Pd      6.874767    4.410513    4.754104
N       7.492814    3.352489    7.616854
N       7.222174    7.317053    5.795057
N       6.434968    5.152809    2.929891
H       6.187567    5.917572    2.968726
N       6.527548    3.170070    1.722552
H       6.551915    2.825176    0.923412
N       6.633104    2.570880    3.968082
H       6.505823    1.924281    4.496239
C       7.273852    3.723238    6.546732
C       7.103781    6.229663    5.455034
C       6.378659    4.537839    1.815756
C       6.140898    5.239101    0.520390
H       5.501559    4.786488    0.051780
H       5.891156    6.084616    0.690401
H       6.882666    5.382668    0.129450
C       6.550270    2.240420    2.719319
C       6.494793    0.829723    2.255887
H       5.775903    0.678837    1.622443
H       7.200108    0.656857    1.777784
H       6.340013    0.245773    3.003246
