# Supplementary material for: Accelerating SCF Orbital Optimization with S‑GEK/RVO: Efficient Subspace Compression and Robust Convergence
Source: J Chem Theory Comput. 2025 Dec 8;21(24):12674–85. doi: 10.1021/acs.jctc.5c01714 (PMC12746458; doi:10.1021/acs.jctc.5c01714)
Supplement: Supplementary file 2 [file ct5c01714_si_002.zip › Coords/MTM/7224046.xyz]

30
7224046
Re      3.385792    7.001760    0.148261
Cl      2.321682    4.841405   -0.497329
Cl      2.636953   10.503814   -1.808674
Cl      4.123180    8.268529    3.917705
P       1.402306    8.007252   -0.794561
P       2.229320    6.721995    2.246357
O       4.586688    9.722330    0.910302
O       5.848923    5.546394    1.330659
O       4.723517    7.104667   -2.648537
C       4.147590    8.697176    0.636217
C       4.947791    6.075600    0.896100
C       4.237288    7.081190   -1.617525
C       1.229576    9.492453   -1.653028
C       0.037779    9.907210   -2.202617
C      -1.152383    9.201927   -2.086167
C      -1.254205    7.999720   -1.394565
C      -0.185777    7.374650   -0.799532
C       2.630050    7.385410    3.787479
C       1.826358    7.247484    4.906539
C       0.625840    6.560787    4.899439
C       0.103132    5.936696    3.774698
C       0.732767    5.934739    2.542028
H       0.026033   10.722050   -2.688301
H      -1.930207    9.556036   -2.498004
H      -2.109959    7.589854   -1.329239
H      -0.337830    6.542202   -0.367813
H       2.113264    7.643655    5.720272
H       0.130437    6.513834    5.708911
H      -0.728991    5.488680    3.854225
H       0.316457    5.473029    1.823443
