# Supplementary material for: Accelerating SCF Orbital Optimization with S‑GEK/RVO: Efficient Subspace Compression and Robust Convergence
Source: J Chem Theory Comput. 2025 Dec 8;21(24):12674–85. doi: 10.1021/acs.jctc.5c01714 (PMC12746458; doi:10.1021/acs.jctc.5c01714)
Supplement: Supplementary file 2 [file ct5c01714_si_002.zip › Coords/MTM/7027231.xyz]

28
7027231
Re     -0.452949   -2.441992   -0.734288
Br     -2.202329   -3.704539    0.776443
Se     -1.399987   -0.145076    0.056264
Se      1.029186   -2.246139    1.406600
O       1.461208   -1.203880   -2.752608
O       0.829662   -5.143849   -1.454208
O      -2.317821   -2.720819   -3.168096
C       0.763392   -1.641654   -1.912976
C       0.320260   -4.148676   -1.168560
C      -1.647691   -2.608830   -2.224592
C      -2.005897   -0.343602    1.921632
C      -0.960592   -0.559944    2.969008
C      -0.185560   -1.883448    2.951696
C       1.980126   -0.496314    1.419584
C       1.574541    0.483588    0.328928
C       0.135189    1.056258    0.380864
H      -2.496831    0.433957    2.164000
H      -2.593947   -1.102072    1.964912
H      -0.290091    0.138713    2.846958
H      -1.334871   -0.464499    3.821624
H      -0.828961   -2.577015    2.969008
H       0.349302   -1.922899    3.737661
H       1.787916   -0.071266    2.278259
H       2.911400   -0.659207    1.384960
H       2.213005    1.205152    0.357493
H       1.686777    0.019089   -0.494258
H       0.081274    1.780367   -0.231115
H       0.014316    1.432948    1.279357
