# Supplementary material for: Accelerating SCF Orbital Optimization with S‑GEK/RVO: Efficient Subspace Compression and Robust Convergence
Source: J Chem Theory Comput. 2025 Dec 8;21(24):12674–85. doi: 10.1021/acs.jctc.5c01714 (PMC12746458; doi:10.1021/acs.jctc.5c01714)
Supplement: Supplementary file 2 [file ct5c01714_si_002.zip › Coords/MTM/2203995.xyz]

23
2203995
Ti      2.724395    2.936289    7.605811
C       4.615464    2.635346    6.311410
H       4.568197    2.128844    5.533349
C       4.374033    4.017215    6.409569
H       4.126296    4.575276    5.708254
C       4.569119    4.414798    7.749445
C       4.912705    3.253658    8.491571
C       4.941022    2.146953    7.596907
C       4.513574    5.815341    8.272463
H       5.405354    6.134340    8.429348
H       4.018848    5.830187    9.095046
H       4.079447    6.379845    7.627966
C       5.282030    3.207608    9.936708
H       6.210216    3.429428   10.037411
H       5.125066    2.323878   10.279098
H       4.747347    3.839071   10.424322
C       5.272532    0.735242    7.955197
H       5.130235    0.169265    7.192294
H       4.708513    0.446647    8.676334
H       6.191673    0.680986    8.226882
Cl      1.719564    1.601174    6.112549
Cl      2.267480    1.933609    9.552448
Cl      1.411074    4.752031    7.639838
