# Supplementary material for: Accelerating SCF Orbital Optimization with S‑GEK/RVO: Efficient Subspace Compression and Robust Convergence
Source: J Chem Theory Comput. 2025 Dec 8;21(24):12674–85. doi: 10.1021/acs.jctc.5c01714 (PMC12746458; doi:10.1021/acs.jctc.5c01714)
Supplement: Supplementary file 2 [file ct5c01714_si_002.zip › Coords/MTM/7026097.xyz]

21
7026097
Zn      0.755436    5.392565    8.276315
Cl      0.973012    4.506187   10.311439
Cl     -1.239043    6.346880    7.866719
N       2.008142    6.931285    7.913380
N       1.572038    8.141221    7.512236
H       0.745110    8.346853    7.397963
N       1.149439    3.900197    7.005151
N       1.179625    2.591421    7.369395
H       1.126402    2.310807    8.181207
C       3.333929    7.030125    7.951471
H       3.907457    6.337110    8.188349
C       3.750174    8.307090    7.591989
H       4.619998    8.633148    7.547946
C       2.588025    8.973975    7.315830
H       2.520504    9.858989    7.038480
C       1.270182    3.891108    5.669589
H       1.291629    4.651152    5.133936
C       1.360739    2.576652    5.193453
H       1.442558    2.298310    4.310221
C       1.303545    1.799567    6.305231
H       1.344057    0.870245    6.320705
