# Supplementary material for: Accelerating SCF Orbital Optimization with S‑GEK/RVO: Efficient Subspace Compression and Robust Convergence
Source: J Chem Theory Comput. 2025 Dec 8;21(24):12674–85. doi: 10.1021/acs.jctc.5c01714 (PMC12746458; doi:10.1021/acs.jctc.5c01714)
Supplement: Supplementary file 2 [file ct5c01714_si_002.zip › Coords/MTM/7039283.xyz]

25
7039283
Pd      2.978104    2.967512    6.426707
S       4.905758    4.158003    5.869512
S       2.201608    4.774169    5.216558
C       3.845712    5.264227    5.080312
N       4.236178    6.331776    4.444711
C       5.641664    6.730809    4.402294
H       5.759596    7.540660    4.904863
H       5.905266    6.878692    3.490987
H       6.183296    6.035888    4.783398
C       3.288535    7.224831    3.791114
H       2.404422    6.858003    3.859238
H       3.525389    7.320607    2.865669
H       3.312677    8.083810    4.217848
S       1.050450    1.777020    6.983903
S       3.754600    1.160854    7.636856
C       2.110496    0.670797    7.773102
N       1.720030   -0.396753    8.408703
C       0.314544   -0.795785    8.451120
H       0.196612   -1.605637    7.948551
H       0.050942   -0.943668    9.362427
H      -0.227088   -0.100864    8.070016
C       2.667672   -1.289807    9.062300
H       3.551786   -0.922979    8.994176
H       2.430819   -1.385583    9.987745
H       2.643531   -2.148786    8.635566
