# Supplementary material for: Accelerating SCF Orbital Optimization with S‑GEK/RVO: Efficient Subspace Compression and Robust Convergence
Source: J Chem Theory Comput. 2025 Dec 8;21(24):12674–85. doi: 10.1021/acs.jctc.5c01714 (PMC12746458; doi:10.1021/acs.jctc.5c01714)
Supplement: Supplementary file 2 [file ct5c01714_si_002.zip › Coords/MTM/4500231.xyz]

29
4500231
C      -0.135633    7.875867    6.809577
Pd      0.897446    5.315661    6.385422
Br      1.096546    3.617050    8.077651
S       1.999766    4.176901    4.623108
N       0.734698    6.815796    5.094342
C       1.725887    5.443255    3.395158
N       0.246612    7.928699    5.469918
C      -0.824129    7.833987    9.439674
C       0.043663    6.692693    7.531837
C      -0.313585    6.671538    8.869356
H      -0.213605    5.897071    9.376543
C       1.168214    6.674465    3.766453
C       0.995330    2.810955    4.003997
H       0.102683    3.120192    3.836004
H       0.972990    2.108157    4.656706
H       1.377087    2.476748    3.188645
C       2.014278    6.246427    1.171667
H       2.275767    6.103223    0.291044
Cl     -1.269482    7.792101   11.120775
C       1.051810    7.696650    2.831260
H       0.689516    8.519558    3.070944
C      -0.654200    9.027443    7.398085
H      -0.762717    9.804940    6.898388
C       2.157915    5.241553    2.090810
H       2.541158    4.430356    1.844706
C      -1.006248    8.996116    8.739884
H      -1.358622    9.749148    9.156120
C       1.486929    7.466629    1.535472
H       1.421355    8.144931    0.902023
