# Supplementary material for: Accelerating SCF Orbital Optimization with S‑GEK/RVO: Efficient Subspace Compression and Robust Convergence
Source: J Chem Theory Comput. 2025 Dec 8;21(24):12674–85. doi: 10.1021/acs.jctc.5c01714 (PMC12746458; doi:10.1021/acs.jctc.5c01714)
Supplement: Supplementary file 2 [file ct5c01714_si_002.zip › Coords/MTM/7001455.xyz]

30
7001455
Mo      6.470574    0.420811   15.086882
C       4.165852    0.418620   14.561193
H       3.764520   -0.092486   13.866378
C       4.672140    1.708556   14.418549
H       4.703524    2.217228   13.615601
C       5.131741    2.121497   15.697743
H       5.504104    2.970096   15.907108
C       4.936825    1.043306   16.620328
H       5.164112    1.036816   17.542913
C       4.342031   -0.010547   15.888702
H       4.102792   -0.862391   16.236109
C       6.263905   -2.545797   13.703028
H       6.188482   -3.036621   12.835660
C       6.283288   -1.061154   13.461453
C       6.154495   -0.743944   12.193762
C       8.665359    0.184161   14.266702
H       8.906569   -0.399961   13.558083
C       8.248569    1.520339   14.124058
H       8.151515    1.995749   13.307306
C       8.002245    2.021710   15.419357
H       7.716390    2.903571   15.628722
C       8.252151    0.984083   16.367250
H       8.159420    1.040872   17.310541
C       8.663516   -0.141974   15.626421
H       8.902356   -0.986516   15.989933
F       6.007988   -1.602278   11.165805
F       6.072498    0.461618   11.711303
F       5.260337   -2.915740   14.542787
F       7.374620   -2.963606   14.390940
H       6.457815   -1.030326   15.897905
